# Supplementary material for: EHD4 and ASAP2 are critical negative regulators of the claudin‐5‐based endothelial barrier
Source: FEBS J. 2025 Dec 8;293(7):2067–85. doi: 10.1111/febs.70357 (PMC13044986; doi:10.1111/febs.70357)
Supplement: Supplementary file 1 — Table S1. Genome‐wide phenotypic screening. [file FEBS-293-2067-s001.xlsx]

## Sheet: Sheet1
Supplementary Table S1: Genome-wide phenotypic screening
		GWS screening				Individual KO
Gene ID	Gene symbol	1st_run	2nd_run	3rd_run	Total counts	MFI relative to mock
71761	Amdhd1	0	47109	0	47109	0.816
71085	Arhgap19	0	714	96	810	0.691
211914	Asap2	72511	170	4840	77521	1.564
72297	B3gnt3	0	6397	1335	7732	0.94
97440	B3gnt9	0	61611	0	61611	0.942
12335	Capn3	84907	0	1083	85990	0.995
76856	Catsper3	6074	0	0	6074	0.955
67072	Cdc37l1	50458	4990	514	55962	0.925
224250	Cldnd1 (Cldn25)	0	97	0	97	1.146
12741	Cldn5	0	0	0	0	0.412
105594	Cphx1	0	1696	87827	89523	1.006
98878	Ehd4	15913	1688	3697	21298	1.538
53413	Exoc7	17881	0	0	17881	0.732
396184	Flrt1	9661	9822	5050	24533	0.981
228564	Frmd5	478990	94716	21015	594721	1.339
14368	Fzd6	4870	0	0	4870	0.903
54393	Gabbr1	22391	3549	0	25940	0.64
101502	Hsd3b7	305201	2295	3331	310827	1.058
16169	Il15ra	0	110120	0	110120	0.655
69046	Isca1	7067	0	0	7067	0.877
16431	Itm2a	0	202510	0	202510	1.201
54169	Kat6b	49780	140114	4337	194231	0.912
100628606	mmu-mir-3960	4936	0	0	4936	0.747
232157	Mob1a	15801	0	0	15801	0.71
56748	Nfu1	11129	0	0	11129	1.171
108155	Ogt	12	0	0	12	0.958
240334	Pcyox1l	5597	0	0	5597	0.59
18609	Pdx1	5786	0	0	5786	0.972
381813	Prmt8	41558	7570	0	49128	0.936
19317	Qk	0	138	5599765	5599903	0.778
54720	Rcan1	0	0	244996	244996	1.012
20201	S100a8	6692	0	0	6692	1.23
330222	Sdk1	0	3361	10308	13669	0.956
317717	Sec22a	10745	0	0	10745	0.995
20379	Sfrp4	27546	4350	178389	210285	1.011
433323	Sgpp2	0	726108	0	726108	0.79
30954	Siva1	0	30590	0	30590	0.83
232333	Slc6a1	516156	0	0	516156	0.966
64075	Smoc1	0	562633	0	562633	1.194
208777	Sned1	0	0	31718	31718	0.909
329972	Spata21	4693	0	2938	7631	1.133
104871	Spata7	4705	0	0	4705	0.912
72148	Tdrp	0	106474	0	106474	0.814
209039	Tenc1	0	260651	0	260651	1.227
21892	Tll1	6323245	345237	185121	6853603	1.213
67878	Tmem33	6563	0	0	6563	0.964
66260	Tmem54	43553	0	5857	49410	1.27
72169	Trim29	0	29621	0	29621	0.729
64930	Tsc1	128752	0	0	128752	0.834
75965	Zdhhc20	0	14122	0	14122	0.827
