# Supplementary material for: EHD4 and ASAP2 are critical negative regulators of the claudin‐5‐based endothelial barrier
Source: FEBS J. 2025 Dec 8;293(7):2067–85. doi: 10.1111/febs.70357 (PMC13044986; doi:10.1111/febs.70357)
Supplement: Supplementary file 2 — Table S2. RNA‐sequencing of the series of bEnd.3 cells. [file FEBS-293-2067-s003.xlsx]

## Sheet: >1FPKM
			Supplementary Table S2: RNA-sequencing of the series of bEnd.3 cells.
Transcript_ID	Gene	Protein	Mock 1	Mock 2	Mock 3	Cldn5 KO 1	Cldn5 KO 2	Cldn5 KO 3	CLDN5 OE 1	CLDN5 OE 2	CLDN5 OE 3	Ehd4 KO 1	Ehd4 KO 2	Ehd4 KO 3	Asap2 KO 1	Asap2 KO 2	Asap2 KO 3	Mean_mock	Mean_Cldn5 KO	Mean_ClLDN5 OE	Mean_Ehd4 KO	Mean_Asap2 KO	q-value_Cldn5 KO vs mock	q-value_ClLDN5 OE vs mock	q-value_Ehd4 KO vs mock	q-value_Asap2 KO vs mock
NM_025319,XM_006533917,XM_006533918,XM_006533919	0610009B22Rik	RIKEN cDNA 0610009B22 gene	18.7911	15.9994	17.5527	16.9596	18.4123	19.3991	20.5175	24.0985	22.2013	21.6044	22.1176	18.1287	17.8469	22.5244	21.5232	17.4477	18.257	22.2724	20.6169	20.6315	0.9312	0.187	0.6394	0.926
NR_038126	0610009L18Rik	RIKEN cDNA 0610009L18 gene	0.936533	1.57495	1.79169	1.28696	1.48947	1.33278	1.23045	1.35809	0.768996	1.6652	1.32015	1.05119	0.97832	1.02167	0.639443	1.43439	1.36974	1.11918	1.34552	0.879811	0.9312	0.8532	0.8656	0.926
NM_001347242,NM_027860,NR_156450,XM_006514808,XM_006514810,XM_006514811,XM_011243749,XM_011243750,XM_017314768,XM_017314769,XM_030246327,XM_030246329	0610010F05Rik	RIKEN cDNA 0610010F05 gene	3.18436	4.12961	3.41147	4.42309	3.57699	4.65548	5.1779	4.60663	5.09268	3.72728	2.75821	3.62192	3.64551	4.30621	3.78652	3.57514	4.21852	4.95907	3.36913	3.91275	0.9312	0.8532	0.8656	0.926
NM_001177601,NM_001177603,NM_001177606,NM_001177607,NM_026757,NM_145758,XM_017314213,XM_030245456,XR_003949207,XR_003949208	0610010K14Rik	RIKEN cDNA 0610010K14 gene	26.6467	26.8268	25.8182	19.2524	22.9274	26.0553	31.8458	35.0382	36.2808	32.9017	32.7612	30.5819	27.9568	28.4622	24.3075	26.4306	22.745	34.3883	32.0816	26.9088	0.9312	0.0083	0.1713	0.926
NR_027897	0610012G03Rik	RIKEN cDNA 0610012G03 gene	19.0736	18.8295	19.8009	18.0898	16.8311	16.444	16.6739	15.6362	13.8809	22.3691	21.2136	23.5311	18.6344	17.385	20.6494	19.2347	17.1216	15.397	22.3713	18.8896	0.9312	0.3574	0.6466	0.926
NM_026696,XM_006506534	0610030E20Rik	RIKEN cDNA 0610030E20 gene	3.10974	3.18226	2.66959	2.32602	2.12473	2.05005	4.26305	5.21135	5.04368	2.53517	3.04164	2.64865	3.42025	3.4076	3.76596	2.9872	2.16693	4.83936	2.74182	3.53127	0.9312	0.8103	0.8656	0.926
NR_027874	0610040B10Rik	RIKEN cDNA 0610040B10 gene	1.19516	0.821269	0.938818	0.863221	1.83732	0.689294	2.40999	2.21774	2.84998	3.15458	1.13808	1.42133	1.05393	0	1.72375	0.985082	1.12995	2.49257	1.90466	0.925894	0.9312	0.8532	0.8656	0.926
NR_030694	1110002L01Rik	RIKEN cDNA 1110002L01 gene	1.5718	1.95745	1.64204	1.73709	1.72453	1.55439	1.45607	0.945337	1.51446	1.49337	1.36329	1.79956	1.88267	1.53305	1.7277	1.72376	1.672	1.30529	1.55207	1.71447	0.9312	0.8532	0.8656	0.926
NM_019772,XM_030242810,XM_030242811	1110004F10Rik	RIKEN cDNA 1110004F10 gene	55.715	54.0212	57.7489	52.6194	52.6301	52.1083	52.1361	52.733	48.8143	49.9571	49.9345	48.6028	48.2473	48.7927	48.7444	55.8284	52.4526	51.2278	49.4982	48.5948	0.9312	0.2198	0.103	0.167
NR_027810	1110006O24Rik	RIKEN cDNA 1110006O24 gene	1.61406	2.36847	2.19151	1.83168	2.26777	1.64439	2.24122	4.83735	1.74836	2.08428	1.37819	2.36603	0.803352	1.36328	2.02592	2.05801	1.91461	2.94231	1.94283	1.39752	0.9312	0.8532	0.8656	0.926
NM_198001	1110008P14Rik	RIKEN cDNA 1110008P14 gene	22.6428	25.7814	23.1905	18.9959	21.3758	21.1485	23.4227	18.4337	15.0903	19.0514	13.6156	16.3222	14.8865	16.4255	16.9353	23.8716	20.5067	18.9822	16.3298	16.0824	0.9312	0.1784	0.036	0.1122
NM_026787	1110012L19Rik	RIKEN cDNA 1110012L19 gene	14.14	11.4191	14.7284	9.98029	10.4007	11.2104	11.968	13.2673	13.2373	11.5392	10.8618	11.2803	14.4347	19.4254	20.4172	13.4292	10.5304	12.8242	11.2271	18.0924	0.9312	0.8532	0.849	0.6521
NR_045995	1110019D14Rik	RIKEN cDNA 1110019D14 gene	2.01403	1.56428	1.42718	1.61938	3.10552	2.62877	2.09985	2.00827	1.36338	2.20798	2.34115	2.45903	2.43811	2.80222	3.43187	1.6685	2.45122	1.82383	2.33605	2.89073	0.9312	0.8532	0.8656	0.926
NM_001311073,NM_001361107,NM_001361108,NM_023483,XM_006510578,XM_030244552	1110032A03Rik	RIKEN cDNA 1110032A03 gene	4.48435	4.39454	3.28509	3.69271	3.50895	3.805	5.57015	5.36508	4.70478	7.62841	6.09133	5.00463	5.13538	5.23953	4.94239	4.05466	3.66889	5.21333	6.24146	5.10577	0.9312	0.8532	0.8522	0.926
NR_015536,NR_027943	1110038B12Rik	RIKEN cDNA 1110038B12 gene	100.52	100.185	89.9876	57.6477	60.039	65.7374	40.5455	45.2145	36.1219	40.5501	32.546	34.217	42.2724	39.108	37.8977	96.8974	61.1414	40.6273	35.771	39.7594	<0.0001	<0.0001	<0.0001	<0.0001
NM_001347540,NM_054099,XR_003951346	1110038F14Rik	RIKEN cDNA 1110038F14 gene	19.6388	18.4554	16.2738	15.9504	15.7272	16.0082	23.4206	20.3003	16.4012	19.7711	20.1214	18.9514	13.0339	14.6532	13.5763	18.1227	15.8953	20.0407	19.6146	13.7545	0.9312	0.798	0.8656	0.7326
NR_040707	1110046J04Rik	RIKEN cDNA 1110046J04 gene	0.483536	0.624968	0.646872	1.10677	0.713402	0.281096	0.308434	1.5613	1.04593	0.172848	0.691314	0	2.27908	1.98471	1.53502	0.585125	0.700421	0.971889	0.288054	1.93294	0.9312	0.8532	0.8656	0.926
NM_001311144,NM_175123,XM_011239456	1110051M20Rik	RIKEN cDNA 1110051M20 gene	5.55175	4.64139	5.80937	4.11064	4.68099	4.9853	5.52223	6.02592	6.48726	7.61787	7.92105	8.4817	8.70462	7.84729	8.37802	5.33417	4.59231	6.0118	8.00687	8.30998	0.9312	0.8532	0.7518	0.926
NM_025423	1110059E24Rik	RIKEN cDNA 1110059E24 gene	14.2925	14.4007	13.9643	13.3336	13.7865	15.6546	17.8239	17.1764	17.4055	15.6229	15.8504	16.3887	11.5087	12.4571	12.6847	14.2191	14.2582	17.4686	15.954	12.2168	0.9312	0.4897	0.8656	0.926
NM_025419	1110059G10Rik	RIKEN cDNA 1110059G10 gene	3.71131	3.11612	3.14369	2.70799	3.15733	2.8786	4.61847	5.54004	3.80696	3.48697	2.61736	2.37895	3.39492	3.33385	3.12637	3.32371	2.91464	4.65516	2.82776	3.28505	0.9312	0.8532	0.8656	0.926
NM_001142727,NM_001347196,XM_011240609	1110065P20Rik	RIKEN cDNA 1110065P20 gene	12.9903	9.64954	9.86426	7.08674	7.8843	7.159	6.58466	6.45294	7.05081	5.66475	5.81893	5.01198	9.01246	11.0883	8.19932	10.8347	7.37668	6.69613	5.49855	9.43337	0.9312	0.2972	0.211	0.926
NM_197988	1190005I06Rik	RIKEN cDNA 1190005I06 gene	0	0	0	0	0	0	0	1.00414	0	0	0.394009	0.635701	0.798809	0.756881	1.75017	0	0	0.334714	0.343237	1.10195	0.9312	0.8532	0.8656	0.926
NM_001135567,NM_001135568,NM_001135569	1190007I07Rik	RIKEN cDNA 1190007I07 gene	4.91412	5.3268	2.77493	3.44097	5.34376	5.58659	5.39406	6.52616	4.87132	3.30218	3.09573	4.06722	5.17845	5.84009	5.59085	4.33862	4.79044	5.59718	3.48838	5.53646	0.9312	0.8532	0.8656	0.926
NR_037957,NR_037958	1300002E11Rik	RIKEN cDNA 1300002E11 gene	8.4013	6.873	5.54904	4.83346	5.37023	6.68277	5.14763	8.234	5.76969	12.6915	8.55836	8.69454	5.2429	5.93717	5.26774	6.94112	5.62882	6.38377	9.98147	5.4826	0.9312	0.8532	0.6684	0.926
NR_027817,NR_027818	1500011B03Rik	RIKEN cDNA 1500011B03 gene	12.7567	12.9975	15.3547	10.115	10.1804	9.43678	21.3283	21.0483	23.0986	11.875	12.6619	14.2505	13.0553	12.7303	14.6047	13.7029	9.91073	21.825	12.9292	13.4634	0.9312	0.0068	0.8656	0.926
NR_029432	1500015A07Rik	RIKEN cDNA 1500015A07 gene	2.25286	1.80801	2.32182	1.09203	1.87556	1.95958	2.15295	2.46095	3.05939	1.59897	1.91382	1.86497	2.44218	1.96734	2.57864	2.12756	1.64239	2.55777	1.79259	2.32939	0.9312	0.8532	0.8656	0.926
NM_027207	1600002K03Rik	RIKEN cDNA 1600002K03 gene	8.77724	9.82546	6.31072	7.62869	7.74536	9.20387	5.65979	7.6977	6.63919	7.97187	6.54232	5.62509	5.55513	6.8807	7.64753	8.30447	8.19264	6.66556	6.71309	6.69445	0.9312	0.8455	0.8656	0.926
NM_001083880,NM_001083881,NM_001083882,NM_026451	1600012H06Rik	RIKEN cDNA 1600012H06 gene	25.1576	26.0471	23.3913	17.4901	18.4176	18.8888	20.0441	19.3232	18.7789	28.0154	27.1269	27.283	22.9062	22.3956	23.3774	24.8654	18.2655	19.3821	27.4751	22.8931	0.2799	0.1106	0.7682	0.926
NM_001085385,NM_028166	1600014C10Rik	RIKEN cDNA 1600014C10 gene	7.67434	6.83051	6.86069	6.31368	6.59179	6.21055	3.93624	4.79776	4.63687	6.18492	6.22191	4.84678	7.28136	6.67289	6.49033	7.12185	6.37201	4.45696	5.7512	6.81486	0.9312	0.6367	0.8656	0.926
NR_037960,NR_037961	1600020E01Rik	RIKEN cDNA 1600020E01 gene	6.18583	4.03542	4.30205	5.1539	3.58249	3.75422	6.52765	7.0027	9.96717	4.9099	5.84445	5.3995	5.12787	4.60002	6.95617	4.8411	4.16354	7.83251	5.38461	5.56135	0.9312	0.5558	0.8656	0.926
NM_027040	1700007K13Rik	RIKEN cDNA 1700007K13 gene	0.242578	0.999546	1.0262	0	0	0.371846	0.936817	0.560563	1.51095	0.357645	0.108794	0.443624	2.71878	2.88784	2.42172	0.756107	0.123949	1.00278	0.303354	2.67611	0.9312	0.8532	0.8656	0.926
NR_045709	1700007L15Rik	RIKEN cDNA 1700007L15 gene	2.06147	2.43208	2.34504	2.22912	2.93585	1.82234	0.827324	1.38759	1.80059	4.40858	2.28848	3.1915	1.55273	1.57744	1.8452	2.27953	2.3291	1.3385	3.29619	1.65846	0.9312	0.8532	0.8656	0.926
NR_024331	1700008J07Rik	RIKEN cDNA 1700008J07 gene	2.24403	1.60631	2.14629	1.67695	2.53695	1.90015	1.7451	1.9422	1.77571	2.14333	2.5134	2.05357	0.953796	1.21874	0.817925	1.99887	2.03802	1.821	2.23677	0.996819	0.9312	0.8532	0.8656	0.926
NM_028820,XM_006511516	1700017B05Rik	RIKEN cDNA 1700017B05 gene	16.7676	16.5867	16.9384	26.261	26.3887	25.719	10.6271	11.4118	10.1345	21.1644	19.3917	21.0417	16.274	16.8933	15.6514	16.7642	26.1229	10.7245	20.5326	16.2729	0.0358	0.0671	0.4998	0.926
NM_026411,XM_006512833,XM_006512834,XM_011243202,XM_017314069,XM_030245239	1700021F05Rik	RIKEN cDNA 1700021F05 gene	11.8569	10.5497	10.2831	8.00576	7.16096	8.80047	13.1337	9.65237	12.5275	9.57072	8.98331	8.52499	10.9847	8.45737	9.33748	10.8966	7.98906	11.7712	9.02634	9.59318	0.9312	0.8532	0.8656	0.926
NM_197990,XM_011248069,XM_030242805	1700025G04Rik	RIKEN cDNA 1700025G04 gene	3.0427	3.31095	3.19215	6.24618	6.05164	7.00636	2.59187	2.34673	2.45868	4.86254	4.0752	4.68057	2.06298	2.60021	2.13515	3.18193	6.43473	2.46576	4.53944	2.26611	0.9312	0.8532	0.8656	0.926
NM_028170,XM_006509750,XM_011242328,XR_870463	1700030K09Rik	RIKEN cDNA 1700030K09 gene	3.56132	3.19802	3.53336	2.2295	1.69267	2.24711	3.94604	3.14053	3.77759	2.59545	2.56169	2.57771	3.8631	3.75534	3.31703	3.4309	2.05643	3.62139	2.57828	3.64516	0.9312	0.8532	0.8656	0.926
NM_028484	1700037C18Rik	RIKEN cDNA 1700037C18 gene	0.922749	0.449388	0.354107	1.28958	0.879646	0.819899	0.96876	1.3123	1.15904	1.82718	0.758308	1.19666	1.3412	1.01549	1.12855	0.575415	0.996376	1.1467	1.26072	1.16175	0.9312	0.8532	0.8656	0.926
NM_001311138,NM_001361375,NM_026091,NR_154886,NR_154887,XM_011239745,XM_030251987	1700037H04Rik	RIKEN cDNA 1700037H04 gene	4.84581	4.82017	5.52951	4.56354	5.61483	5.2471	5.92851	6.42889	7.31782	6.71864	4.80405	8.20876	6.55447	6.36017	6.53261	5.06517	5.14183	6.55841	6.57715	6.48242	0.9312	0.8532	0.8656	0.926
NM_001100116,XM_006515319	1700047I17Rik2	RIKEN cDNA 1700047I17 gene 2	13.8653	14.352	14.0842	15.7688	15.7777	16.9219	11.3529	12.4705	13.0177	10.1555	11.7765	11.0274	13.0003	13.5891	13.87	14.1005	16.1561	12.2804	10.9865	13.4864	0.9312	0.8155	0.6523	0.926
NR_033553	1700048O20Rik	RIKEN cDNA 1700048O20 gene	0	0	0	0	0	0.059094	1.25245	0.793822	0.998826	0	0	0	0	0	0	0	0.019698	1.01503	0	0	0.9312	0.8532	0.8656	0.926
NR_027956	1700052K11Rik	RIKEN cDNA 1700052K11 gene	5.05423	4.86157	5.62894	6.24048	7.26927	6.97255	9.04411	9.71192	8.98321	5.43389	5.14671	4.89828	9.09828	8.29552	8.35434	5.18158	6.82743	9.24642	5.15963	8.58271	0.9312	0.3115	0.8656	0.926
NM_028546,XM_030243183,XR_373264	1700066M21Rik	RIKEN cDNA 1700066M21 gene	2.15061	2.58163	2.43361	1.58836	2.13156	1.69879	2.18638	2.36767	2.73817	2.17873	2.15298	1.83631	3.91399	2.88376	3.09645	2.38862	1.80624	2.43074	2.05601	3.29806	0.9312	0.8532	0.8656	0.926
NR_028299	1700084E18Rik	RIKEN cDNA 1700084E18 gene	0.441475	1.17599	0.982442	0.365306	0.13053	0.811555	0.797764	0.889628	1.49568	0.572655	1.09448	0.689747	0.123105	0.188873	0.281005	0.866635	0.435797	1.06103	0.785627	0.197661	0.9312	0.8532	0.8656	0.926
NR_015475,NR_027903,NR_027904	1700086O06Rik	RIKEN cDNA 1700086O06 gene	0.6893	0.882048	1.04801	1.04757	1.20953	1.14	0.990417	1.50541	1.83924	1.69993	1.10638	1.52747	0.217414	0.905753	0.721438	0.873118	1.13237	1.44502	1.44459	0.614868	0.9312	0.8532	0.8656	0.926
NM_028567	1700094D03Rik	RIKEN cDNA 1700094D03 gene	1.18426	0.941567	1.30762	1.48925	1.29766	1.31421	1.43405	1.17034	1.43691	1.88764	1.33319	1.27584	1.05527	1.39588	1.34932	1.14448	1.36704	1.3471	1.49889	1.26682	0.9312	0.8532	0.8656	0.926
NR_027388	1700096K18Rik	RIKEN cDNA 1700096K18 gene	3.44464	3.99819	4.27164	3.10126	2.97659	3.31835	6.74833	5.35419	4.84769	4.69866	3.55836	4.95131	3.13899	3.21741	2.94977	3.90482	3.13207	5.65007	4.40278	3.10206	0.9312	0.8272	0.8656	0.926
NM_021437	1700123O20Rik	RIKEN cDNA 1700123O20 gene	21.6009	18.2817	20.54	17.2052	18.7373	20.7798	9.90564	10.2659	12.5002	17.6778	18.8006	16.6019	22.7314	22.0883	24.3005	20.1409	18.9074	10.8906	17.6935	23.0401	0.9312	0.0014	0.8011	0.926
NM_025463,NR_104416	1810009A15Rik	RIKEN cDNA 1810009A15 gene	53.7953	54.5154	51.4426	54.0724	50.8174	57.0359	36.8943	40.4053	35.8882	33.9652	36.1581	33.0161	32.2181	32.9138	37.4354	53.2511	53.9752	37.7293	34.3798	34.1891	0.9312	<0.0001	<0.0001	<0.0001
NM_001081400	1810013L24Rik	RIKEN cDNA 1810013L24 gene	15.5188	14.4467	15.175	15.388	15.2358	14.8754	14.5387	14.641	14.5338	21.2296	19.9821	20.2818	17.2601	18.6266	17.8418	15.0468	15.1664	14.5711	20.4978	17.9095	0.9312	0.8532	0.196	0.926
NR_015572	1810014B01Rik	RIKEN cDNA 1810014B01 gene	2.82124	3.06948	2.96254	2.7485	3.23186	3.7645	3.72919	3.49723	3.83014	4.93388	4.45289	3.71256	2.45811	3.1856	2.51481	2.95109	3.24829	3.68552	4.36644	2.7195	0.9312	0.8532	0.8656	0.926
NR_040417	1810021B22Rik	RIKEN cDNA 1810021B22 gene	0.874521	0.732195	0.383844	1.18383	1.21291	1.77976	0.80101	1.06602	1.7685	1.07371	0.543964	0.623678	0.935546	0.620695	1.18018	0.66352	1.39216	1.21184	0.747119	0.912141	0.9312	0.8532	0.8656	0.926
NR_037569	1810026B05Rik	RIKEN cDNA 1810026B05 gene	2.84939	2.88772	2.78337	2.44928	2.0461	1.80541	2.50281	2.42835	3.14526	2.81983	2.81661	2.75448	2.09508	1.91218	1.84137	2.84016	2.10026	2.69214	2.79698	1.94955	0.9312	0.8532	0.8656	0.926
NM_175141,XM_006527698,XM_011247495	1810030O07Rik	RIKEN cDNA 1810030O07 gene	19.2923	16.6272	19.2483	17.0837	14.8436	14.6784	16.219	15.3016	15.1589	24.1727	24.1077	23.1222	18.3211	19.5626	18.7512	18.3893	15.5352	15.5598	23.8009	18.8783	0.9312	0.596	0.2008	0.926
NM_024461	1810037I17Rik	RIKEN cDNA 1810037I17 gene	46.8754	39.2377	37.2928	51.8166	46.9913	50.0369	44.6025	42.5873	40.6904	41.7609	42.3079	39.5656	45.6852	45.0862	44.4711	41.1353	49.6149	42.6267	41.2115	45.0808	0.0758	0.8532	0.8656	0.8463
NR_038153	1810044D09Rik	RIKEN cDNA 1810044D09 gene	0	1.41751	0.284827	0.528515	0.407179	0.650749	2.48489	0	1.79762	0	0	0.680591	0.710354	0.698456	0	0.567445	0.528814	1.4275	0.226864	0.469603	0.9312	0.8532	0.8656	0.926
NM_001358256,NM_001358257,NM_001358258,NM_028077	1810055G02Rik	RIKEN cDNA 1810055G02 gene	8.54132	10.1454	9.48532	6.99005	7.33249	8.1156	4.5982	7.76317	5.65484	9.05806	9.84763	9.52704	7.24825	7.34875	7.1209	9.39069	7.47938	6.0054	9.47758	7.2393	0.9312	0.4577	0.8656	0.926
NR_015608,NR_027875	1810058I24Rik	RIKEN cDNA 1810058I24 gene	45.9198	48.4977	41.0805	37.9708	40.1351	46.3365	34.2087	35.4843	31.3849	43.0968	41.6498	37.7788	43.98	44.938	48.0797	45.166	41.4808	33.6926	40.8418	45.6659	0.9312	<0.0001	0.3824	0.926
NR_131042	2010001A14Rik	RIKEN cDNA 2010001A14 gene	1.19809	2.31268	2.30293	1.19478	1.66301	1.57658	3.59114	3.09061	2.68416	4.00791	2.08234	2.71278	1.48761	2.00539	2.98507	1.9379	1.47812	3.12197	2.93434	2.15936	0.9312	0.8532	0.8656	0.926
NR_027924,NR_027925	2010204K13Rik	RIKEN cDNA 2010204K13 gene	1.17552	0.991358	0.89246	1.55673	0.845318	2.28243	0.547996	0.521126	0.486282	1.17281	1.11653	1.21373	0.731079	0.217257	0.51443	1.01978	1.56149	0.518468	1.16769	0.487589	0.9312	0.8532	0.8656	0.926
NM_028096,XM_006496291,XM_006496292,XM_006496295,XM_006496296,XM_006496297	2010300C02Rik	RIKEN cDNA 2010300C02 gene	1.81861	2.03798	2.18232	2.39914	2.25239	2.36234	0.611666	0.805222	0.68498	1.55472	1.799	1.5965	1.17404	1.9343	1.14405	2.01297	2.33796	0.700623	1.65008	1.41746	0.9312	0.8532	0.8656	0.926
NM_001243117,NM_001243118,NM_001243119,XM_011249866	2010315B03Rik	RIKEN cDNA 2010315B03 gene	2.3405	1.81694	2.20899	1.90171	1.94644	1.717	3.95986	3.32151	2.73527	1.94726	2.93504	2.19484	2.63013	2.16417	2.39103	2.12214	1.85505	3.33888	2.35905	2.39511	0.9312	0.8532	0.8656	0.926
NR_029440	2010320M18Rik	RIKEN cDNA 2010320M18 gene	10.327	8.12078	11.0245	7.81237	7.95887	8.47145	10.1943	8.80423	8.90491	7.0417	6.26529	5.50085	4.67605	6.03139	7.73035	9.8241	8.08089	9.30115	6.26928	6.14593	0.9312	0.8532	0.5481	0.9194
NM_028179	2200002D01Rik	RIKEN cDNA 2200002D01 gene	54.4736	55.9484	56.2234	53.1158	52.504	43.9697	13.5744	12.3168	12.517	38.8502	32.5303	32.7273	31.19	34.0964	32.6566	55.5485	49.8632	12.8027	34.7026	32.6476	0.4666	<0.0001	<0.0001	<0.0001
NM_027335	2210016F16Rik	RIKEN cDNA 2210016F16 gene	7.28406	6.10105	7.95797	3.66314	3.77034	2.78913	1.28554	1.58082	1.41252	2.90227	2.34071	3.10767	5.27397	4.47743	4.12036	7.11436	3.40754	1.4263	2.78355	4.62392	0.9312	0.0927	0.3812	0.926
NM_028211,XM_017321112	2210016L21Rik	RIKEN cDNA 2210016L21 gene	24.8825	20.8495	22.8556	20.2986	18.6906	19.2931	24.779	27.031	23.4674	26.5907	26.1909	27.3623	27.8212	25.9655	24.5824	22.8625	19.4274	25.0925	26.7146	26.123	0.9312	0.7339	0.4804	0.926
NR_040257,NR_040258,NR_040259,NR_040260,NR_040261,NR_040262	2210408F21Rik	RIKEN cDNA 2210408F21 gene	7.55167	9.07286	7.56551	10.3886	12.2849	9.97913	6.78355	7.58315	5.87513	8.77548	10.3473	11.0227	10.9459	9.98695	8.5945	8.06335	10.8842	6.74728	10.0485	9.84246	0.9312	0.8532	0.8656	0.926
NM_001305136,NM_001305137,NR_130971	2210418O10Rik	RIKEN cDNA 2210418O10 gene	3.21932	3.0188	2.61809	3.06478	2.76072	2.65849	4.39704	3.899	4.40619	2.51999	3.15192	2.68255	2.75342	3.50339	3.17247	2.95207	2.828	4.23407	2.78482	3.14309	0.9312	0.8532	0.8656	0.926
NM_027090	2300009A05Rik	RIKEN cDNA 2300009A05 gene	6.57986	7.5785	4.75363	6.15194	5.12641	5.13863	9.68064	10.2029	9.00272	4.70734	4.39993	5.0315	7.17924	5.62128	5.9493	6.304	5.47232	9.62874	4.71292	6.24994	0.9312	0.4718	0.8656	0.926
NR_040265,NR_040266,NR_040268	2310001H17Rik	RIKEN cDNA 2310001H17 gene	4.13063	1.94365	2.28473	3.344	2.11559	2.02846	4.93343	6.15281	5.39326	1.28921	1.30338	0.524049	4.83226	3.30155	4.26564	2.78633	2.49601	5.49317	1.03888	4.13315	0.9312	0.6259	0.8656	0.926
NM_001308425	2310009A05Rik	RIKEN cDNA 2310009A05 gene	15.0062	10.4593	13.0546	11.2096	13.644	13.9121	17.5861	14.1704	12.3063	13.6974	13.5617	12.2333	11.8037	13.2196	11.455	12.84	12.9219	14.6876	13.1641	12.1594	0.9312	0.8112	0.8656	0.926
NM_001081226	2310009B15Rik	RIKEN cDNA 2310009B15 gene	12.4089	10.3033	14.9752	16.7011	13.5658	18.9308	11.1964	11.9099	10.5552	10.2764	9.70329	9.35231	16.1633	17.7753	15.0363	12.5624	16.3992	11.2205	9.77732	16.325	0.9312	0.8532	0.7228	0.8967
NR_046006,NR_046007	2310010J17Rik	RIKEN cDNA 2310010J17 gene	0.855018	0	0.859383	0.783169	0.716696	1.6857	2.50443	2.22161	2.32949	1.60595	0.994138	3.36291	1.8173	2.06512	1.09144	0.571467	1.06185	2.35184	1.98767	1.65795	0.9312	0.82	0.8656	0.926
NM_025521	2310011J03Rik	RIKEN cDNA 2310011J03 gene	22.5882	23.7828	23.8759	20.5361	22.1224	21.3771	20.4831	21.0388	19.2073	27.365	25.7916	26.5426	24.7954	22.7682	24.6446	23.4156	21.3452	20.2431	26.5664	24.0694	0.9312	0.5097	0.6435	0.926
NR_033514	2310015A10Rik	RIKEN cDNA 2310015A10 gene	1.77848	1.92122	2.39179	2.5415	2.01284	2.54366	2.61416	2.7119	3.12346	3.60084	2.63815	2.46853	2.29299	2.34685	2.45423	2.0305	2.366	2.8165	2.90251	2.36469	0.9312	0.8532	0.8656	0.926
NM_001122767,NM_175107,XM_006540290,XM_017312231,XR_391092	2310022A10Rik	RIKEN cDNA 2310022A10 gene	13.7612	13.0975	13.0963	12.9941	13.301	13.3235	7.49359	7.67481	8.72088	9.17006	9.22701	8.96229	12.2168	11.1834	11.3818	13.3184	13.2062	7.96309	9.11979	11.594	0.9312	0.1236	0.4074	0.926
NM_175149	2310022B05Rik	RIKEN cDNA 2310022B05 gene	24.979	25.2536	24.0468	13.4956	13.0492	14.1611	25.6345	26.7081	24.0354	17.3875	16.7917	17.0588	24.4636	24.5386	22.0175	24.7598	13.5687	25.4594	17.0794	23.6732	0.0062	0.8532	0.0315	0.926
NM_024210	2310033P09Rik	RIKEN cDNA 2310033P09 gene	10.7848	8.00536	9.76603	9.98472	12.207	11.9676	7.9007	9.6607	9.22839	14.1845	13.6856	13.2928	8.99679	7.84957	8.67081	9.51873	11.3865	8.92993	13.721	8.50573	0.9312	0.8532	0.4068	0.926
XM_006508373	2310034P14Rik	RIKEN cDNA 2310034P14 gene	6.78795	6.38069	6.13966	5.5106	5.36958	5.40872	4.62908	4.76583	4.46129	5.6175	5.66926	5.4261	4.38006	3.68448	3.84784	6.4361	5.42963	4.61873	5.57095	3.97079	0.9312	0.8156	0.8656	0.926
NM_025966	2310039H08Rik	RIKEN cDNA 2310039H08 gene	7.42369	11.0746	8.09466	5.51948	5.97603	6.55251	7.11271	8.58006	7.17333	8.71951	10.2548	7.62504	2.96489	2.76346	3.10845	8.86431	6.01601	7.62203	8.86644	2.9456	0.9312	0.8532	0.8656	0.3646
NM_026655,NR_152380,XM_011241888,XM_030242951	2310057M21Rik	RIKEN cDNA 2310057M21 gene	3.55916	2.90946	3.35246	2.99083	3.83008	3.70408	2.70614	3.36659	3.88927	2.93444	2.67108	2.27756	2.99354	2.95842	3.52215	3.27369	3.50833	3.32067	2.62769	3.15804	0.9312	0.8532	0.8656	0.926
NM_001033630,XM_006524875,XM_006524877	2310061I04Rik	RIKEN cDNA 2310061I04 gene	21.8863	19.8285	21.7708	17.59	19.0189	16.6264	17.7602	16.0396	18.0786	15.1231	19.6335	17.9514	13.4132	12.8285	14.4218	21.1619	17.7451	17.2928	17.5693	13.5545	0.9312	0.3511	0.5391	0.1277
NM_025880,XM_006541090,XM_006541091,XM_006541093,XM_006541094,XM_006541095,XM_006541097,XM_011250893,XM_011250894,XM_017312237,XM_030242905,XM_030242906,XM_030242907,XM_030242908,XM_030242909	2410002F23Rik	RIKEN cDNA 2410002F23 gene	20.379	19.7252	20.0282	19.5736	16.7589	18.3155	16.3536	17.8904	14.3632	21.9105	18.9331	18.112	14.7587	12.7293	17.5297	20.0442	18.216	16.2024	19.6519	15.0059	0.9312	0.3567	0.8656	0.5614
NM_001356284,NM_025555,NR_151445,NR_151446	2410004B18Rik	RIKEN cDNA 2410004B18 gene	8.1772	8.0206	7.3803	7.87278	7.88923	9.12881	9.22288	11.2986	8.97725	7.32853	7.09979	6.64491	6.64189	7.73869	8.25539	7.85937	8.29694	9.8329	7.02441	7.54532	0.9312	0.7883	0.8656	0.926
NR_030738	2410006H16Rik	RIKEN cDNA 2410006H16 gene	54.576	57.7209	50.3285	33.6759	37.8926	33.6529	48.3056	38.622	40.2278	39.2299	30.7431	34.5445	37.5143	42.6347	36.5701	54.2085	35.0738	42.3852	34.8392	38.9063	<0.0001	<0.0001	<0.0001	<0.0001
NR_152252	2410022M11Rik	RIKEN cDNA 2410022M11 gene	1.29721	3.45296	1.5204	2.8733	2.17074	2.49532	1.69813	1.94857	1.64546	2.27433	2.09424	1.5672	2.97269	1.44023	3.03918	2.09019	2.51312	1.76405	1.97859	2.48403	0.9312	0.8532	0.8656	0.926
NM_001081236	2410131K14Rik	RIKEN cDNA 2410131K14 gene	6.106	5.61996	6.29367	4.93694	5.89776	5.31431	6.9449	6.95681	7.25427	8.11873	6.53956	7.10029	7.53627	6.82556	8.88406	6.00655	5.383	7.05199	7.25286	7.74863	0.9312	0.8532	0.8656	0.926
NR_126553,NR_126555,NR_126556	2500002B13Rik	RIKEN cDNA 2500002B13 gene	4.33635	4.37436	3.33106	6.35278	2.52989	3.11071	2.07206	2.49182	1.91833	0.954135	0.568241	2.05391	1.31281	1.58177	1.75341	4.01392	3.99779	2.16074	1.1921	1.54933	0.9312	0.8101	0.7155	0.926
NR_040318	2500004C02Rik	RIKEN cDNA 2500004C02 gene	2.34592	1.94535	1.62911	1.78566	2.1344	2.29408	3.15055	2.93951	2.95489	3.23227	3.82789	2.81596	1.91978	1.26274	2.17192	1.97346	2.07138	3.01498	3.29204	1.78481	0.9312	0.8532	0.8656	0.926
NM_001033164	2510002D24Rik	RIKEN cDNA 2510002D24 gene	8.20811	7.43398	7.17579	4.82781	5.88012	5.33514	7.5284	7.228	8.29949	9.22528	10.5855	10.9875	8.7858	7.3414	7.44516	7.60596	5.34769	7.6853	10.2661	7.85745	0.9312	0.8532	0.7553	0.926
NM_001001881	2510009E07Rik	RIKEN cDNA 2510009E07 gene	4.23277	4.42322	5.25183	2.6776	2.81539	2.93563	10.1601	10.9968	9.81755	8.33528	8.07444	8.14948	4.3521	5.10736	4.46582	4.63594	2.80954	10.3248	8.1864	4.64176	0.9312	0.0926	0.549	0.926
NM_029841,XM_006539279	2510039O18Rik	RIKEN cDNA 2510039O18 gene	17.8681	17.0147	18.0845	17.0801	18.121	17.3599	13.0874	13.6886	13.2427	14.1484	13.9379	12.8685	17.0522	14.4116	16.4769	17.6558	17.5203	13.3395	13.6516	15.9802	0.9312	0.2647	0.4471	0.926
NM_001352887	2610001J05Rik	RIKEN cDNA 2610001J05 gene	12.9687	11.9915	13.2431	13.121	14.5708	14.723	11.1266	9.64496	10.0043	12.973	12.3925	13.1841	14.5769	15.1314	16.5813	12.7344	14.1383	10.2586	12.8499	15.4299	0.9312	0.6794	0.8656	0.926
NM_025921	2610002M06Rik	RIKEN cDNA 2610002M06 gene	2.37932	2.26995	2.28609	2.24573	1.97737	2.22125	4.9218	4.45338	5.00552	2.45305	2.14205	2.66676	2.05803	2.24135	3.03231	2.31179	2.14812	4.79357	2.42062	2.4439	0.9312	0.6781	0.8656	0.926
NR_028428	2610005L07Rik	RIKEN cDNA 2610005L07 gene	7.24238	8.39829	8.58674	5.82988	5.43897	6.7485	8.40987	8.86814	8.7272	5.73266	5.84698	5.88021	6.66481	7.11389	7.33699	8.0758	6.00578	8.6684	5.81995	7.03857	0.9312	0.8532	0.8397	0.926
NM_001004362,NM_001359715,NM_001359717,XM_017314115	2610008E11Rik	RIKEN cDNA 2610008E11 gene	24.8024	25.0048	24.5405	29.6244	30.207	29.9251	23.3954	23.0347	21.0531	13.1426	12.0701	14.1144	28.539	29.3647	30.0351	24.7826	29.9188	22.4944	13.109	29.313	0.6021	0.7234	0.0002	0.69
NR_015556	2610035D17Rik	RIKEN cDNA 2610035D17 gene	3.75078	4.56311	4.1216	0.553997	0.963136	1.13946	7.48398	6.73299	5.58195	0.233815	0.266206	0.387641	2.48114	3.42216	1.90688	4.14516	0.885531	6.59964	0.295887	2.60339	0.9312	0.684	0.4806	0.926
NM_153780	2610044O15Rik8	RIKEN cDNA 2610044O15 gene	3.06575	1.45548	1.67576	1.53956	1.81222	1.5339	1.75655	2.11261	1.63702	1.50276	1.38565	1.16223	1.13874	1.31251	1.81769	2.06566	1.62856	1.83539	1.35022	1.42298	0.9312	0.8532	0.8656	0.926
NR_015470	2610203C22Rik	RIKEN cDNA 2610203C22 gene	7.02728	6.19803	6.15247	7.60375	8.97154	8.75127	3.61013	2.81156	2.91369	6.52015	7.39981	8.38831	3.82523	5.09214	4.43445	6.45926	8.44219	3.11179	7.43609	4.45061	0.9312	0.4664	0.8656	0.926
NM_026005,XM_006538200	2610301B20Rik	RIKEN cDNA 2610301B20 gene	5.53997	6.56005	4.70022	4.21862	3.46539	3.95878	8.83514	10.537	9.4324	10.4755	9.98622	10.2612	6.74933	6.28794	7.50638	5.60008	3.88093	9.60152	10.241	6.84788	0.9312	0.324	0.3219	0.926
NR_028298	2610306M01Rik	RIKEN cDNA 2610306M01 gene	5.42108	4.37376	3.67147	2.2322	2.38865	3.60008	3.38652	3.96681	4.45503	3.89065	2.35057	3.21551	3.07483	2.78638	3.18572	4.48877	2.74031	3.93612	3.15224	3.01564	0.9312	0.8532	0.8656	0.926
NM_001002004,XM_006534312,XM_006534313,XM_030246365,XR_001780057,XR_001780058	2610507B11Rik	RIKEN cDNA 2610507B11 gene	50.2488	47.4358	48.8256	47.4654	44.5634	45.1513	44.0043	45.2238	43.4872	48.5299	49.2332	50.5991	52.2205	51.9922	52.4175	48.8368	45.7267	44.2384	49.4541	52.2101	0.9312	0.2202	0.8656	0.926
NM_181075	2610524H06Rik	RIKEN cDNA 2610524H06 gene	5.4774	7.63431	7.20321	6.41533	8.24656	6.31127	21.073	24.4535	17.497	9.77176	9.81958	9.84322	7.81349	6.45427	5.64157	6.77164	6.99105	21.0078	9.81152	6.63644	0.9312	<0.0001	0.6684	0.926
NR_152107	2700012I20Rik	RIKEN cDNA 2700012I20 gene	0.616216	0.270688	1.05815	0.326254	0.28301	0.564961	1.05967	0.237984	0.618736	1.43699	1.10522	0.817841	0.763991	0.201314	0.588434	0.648351	0.391408	0.638797	1.12002	0.517913	0.9312	0.8532	0.8656	0.926
NR_045040,NR_045042	2700038G22Rik	RIKEN cDNA 2700038G22 gene	4.34567	3.25874	3.66944	5.11391	3.95158	5.25769	6.07796	7.15149	6.7776	3.8855	4.29164	4.04221	5.10284	3.59128	5.13166	3.75795	4.77439	6.66902	4.07312	4.6086	0.9312	0.5742	0.8656	0.926
NR_033198	2700046G09Rik	RIKEN cDNA 2700046G09 gene	1.43752	1.146	0.897635	0.930797	0.736934	0.958217	0.850614	0.732685	0.865337	1.5653	1.29796	1.46571	0.637272	0.803295	0.693407	1.16038	0.875316	0.816212	1.44299	0.711325	0.9312	0.8532	0.8656	0.926
NM_001163378,NM_029818,XM_006516364,XM_006516365,XM_006516366,XM_030246978,XR_001780505	2700049A03Rik	RIKEN cDNA 2700049A03 gene	3.2348	3.53774	3.43078	2.76103	2.69894	3.68438	3.13172	2.78077	2.18308	3.25709	3.1704	2.90109	3.38062	3.53982	3.83386	3.4011	3.04812	2.69853	3.10952	3.58477	0.9312	0.8532	0.8656	0.926
NM_026529	2700062C07Rik	RIKEN cDNA 2700062C07 gene	7.48984	4.18197	4.80113	5.62763	5.8392	5.99609	5.66332	5.47368	6.70542	5.62129	5.66003	5.25894	6.35491	5.66452	6.9737	5.49098	5.82097	5.94747	5.51342	6.33104	0.9312	0.8532	0.8656	0.926
NM_175381,XM_011247115,XM_011247116	2700081O15Rik	RIKEN cDNA 2700081O15 gene	8.40645	7.82379	7.69441	7.00391	6.17183	5.8648	10.5348	11.8271	11.2806	13.9232	13.2864	12.6452	4.1696	4.21438	4.80078	7.97489	6.34684	11.2142	13.2849	4.39492	0.9312	0.4919	0.2145	0.926
NM_028314,NR_030764,NR_155260,XM_006516271,XM_011244186	2700097O09Rik	RIKEN cDNA 2700097O09 gene	5.21542	4.59117	1.62986	2.45347	4.13261	2.72676	2.7001	3.09159	2.72437	2.41725	2.01501	1.69711	3.48987	4.13878	5.68809	3.81215	3.10428	2.83869	2.04312	4.43891	0.9312	0.8532	0.8656	0.926
NR_024720	2700099C18Rik	RIKEN cDNA 2700099C18 gene	1.8496	1.21265	1.74606	1.72566	1.64101	1.54158	2.2381	2.37885	1.94717	2.37704	2.83793	1.38594	2.4215	2.23295	2.08992	1.60277	1.63608	2.18804	2.2003	2.24812	0.9312	0.8532	0.8656	0.926
NR_033780	2810001G20Rik	RIKEN cDNA 2810001G20 gene	1.56437	1.83124	2.15273	1.8938	2.07777	1.60027	5.32791	4.72064	3.8875	3.35583	2.20421	2.88673	1.90508	1.4374	1.68875	1.84945	1.85728	4.64535	2.81559	1.67708	0.9312	0.6056	0.8656	0.926
NR_027831	2810002D19Rik	RIKEN cDNA 2810002D19 gene	2.08988	3.30783	3.23367	2.96425	2.2134	2.26413	3.02292	3.7054	3.11246	2.81943	2.38222	2.25731	2.39239	2.29432	3.47073	2.87712	2.4806	3.28026	2.48632	2.71915	0.9312	0.8532	0.8656	0.926
NM_025615	2810004N23Rik	RIKEN cDNA 2810004N23 gene	12.468	14.3037	13.2816	10.5022	11.1074	11.0245	7.96331	6.41807	8.64089	8.15982	8.31959	7.34846	12.4305	11.3931	11.4624	13.3511	10.878	7.67409	7.94262	11.762	0.9312	0.0934	0.2009	0.926
NM_001134717,NM_028310	2810006K23Rik	RIKEN cDNA 2810006K23 gene	10.6329	9.76492	9.24504	8.44321	8.60351	8.03283	14.1973	14.8545	14.2736	12.7296	12.5781	13.2948	11.9494	12.0877	12.1687	9.88096	8.35985	14.4418	12.8675	12.0686	0.9312	0.2254	0.6798	0.926
NR_045268	2810013P06Rik	RIKEN cDNA 2810013P06 gene	8.39983	7.38209	9.40732	6.12573	5.27062	5.80476	6.82776	7.94321	9.15259	9.07674	7.94573	7.22275	6.36407	5.69977	5.91295	8.39641	5.7337	7.97452	8.08174	5.99226	0.9312	0.8532	0.8656	0.926
NR_027984	2810025M15Rik	RIKEN cDNA 2810025M15 gene	15.2857	17.7704	13.1779	12.4593	14.8682	16.2775	15.3364	13.3447	11.0369	21.6854	22.3975	21.1613	10.868	9.97321	11.6138	15.4114	14.535	13.2393	21.7481	10.8183	0.9312	0.7468	0.1026	0.6717
NR_045295	2810029C07Rik	RIKEN cDNA 2810029C07 gene	0.978525	0.648683	0.431801	0.243974	0.316768	0.289402	1.10482	1.03321	0.885952	1.12926	1.03019	1.3684	0.567066	0.343568	0.423007	0.686336	0.283381	1.00799	1.17595	0.444547	0.9312	0.8532	0.8656	0.926
NM_001316696,NM_001316697,NM_001316698,NM_001363161,NM_027419,XM_006534171,XM_006534174,XM_011249246,XR_003949504,XR_388526	2810408A11Rik	RIKEN cDNA 2810408A11 gene	1.27006	1.45708	1.05229	0.729233	0.754824	0.721015	2.12472	1.87285	1.73771	0.635786	0.873908	0.425601	1.13065	1.24654	1.15173	1.25981	0.735024	1.91176	0.645098	1.17631	0.9312	0.8532	0.8656	0.926
NR_038009	2810408I11Rik	RIKEN cDNA 2810408I11 gene	14.7417	12.5716	11.866	17.4674	18.3376	16.3749	9.33815	8.30591	8.44701	8.93712	8.13555	5.8728	10.5397	10.8962	10.4971	13.0598	17.3933	8.69702	7.64849	10.6443	0.8399	0.2571	0.2008	0.926
NR_030682	2810410L24Rik	RIKEN cDNA 2810410L24 gene	0.678518	1.1703	0.363851	1.13441	0.800864	0.885051	1.86892	2.09487	1.60723	0.196377	0	0.299657	0.382797	0.685235	0.677746	0.737558	0.940107	1.85701	0.165345	0.581926	0.9312	0.8532	0.8656	0.926
NR_151473,NR_151474,NR_151475	2810414N06Rik	RIKEN cDNA 2810414N06 gene	0.89423	1.3893	1.31947	0.690889	1.25651	0.840844	1.3982	0.693981	2.00195	0.867295	0.816222	1.44195	2.04432	1.35842	1.39245	1.201	0.929415	1.36471	1.04182	1.5984	0.9312	0.8532	0.8656	0.926
NM_001347397,NM_172884,XM_006534936,XM_006534937,XM_017320881,XM_030254503	2900026A02Rik	RIKEN cDNA 2900026A02 gene	30.198	31.86	29.9863	24.8669	26.839	26.3297	36.3796	37.4924	37.7484	26.7307	26.2677	25.6757	27.0523	29.0046	24.9447	30.6814	26.0119	37.2068	26.2247	27.0005	0.7356	0.0422	0.356	0.919
NR_151480	2900052L18Rik	RIKEN cDNA 2900052L18 gene	1.07571	1.24239	0.92263	1.49434	1.14774	1.57985	1.67683	1.47412	2.4655	1.65719	1.39655	1.98475	1.32267	1.25001	1.93905	1.08024	1.40731	1.87215	1.6795	1.50391	0.9312	0.8532	0.8656	0.926
NR_045299,NR_160675	2900076A07Rik	RIKEN cDNA 2900076A07 gene	1.94837	2.33435	2.1458	1.28838	1.74933	0.69291	1.92329	2.47293	1.9447	2.27227	1.88204	1.77732	1.16597	1.08572	1.0111	2.14284	1.24354	2.11364	1.97721	1.0876	0.9312	0.8532	0.8656	0.926
NR_151490	2900093K20Rik	RIKEN cDNA 2900093K20 gene	1.68242	1.658	3.20848	2.46224	2.36384	1.69322	2.39368	2.63231	3.21294	2.58276	2.62136	2.71375	0.720065	1.06916	2.05157	2.18297	2.1731	2.74631	2.63929	1.28026	0.9312	0.8532	0.8656	0.926
NR_024329	2900097C17Rik	RIKEN cDNA 2900097C17 gene	23.5281	23.0377	25.0171	23.539	22.9373	24.7767	27.0465	26.6845	25.8285	32.282	32.0274	30.4698	26.2258	26.4836	28.2984	23.861	23.751	26.5198	31.5931	27.0026	0.9312	0.638	0.03	0.926
NM_001172074,NM_028439,XM_006529893,XM_017312451,XM_017312452,XM_017312453,XM_030243151	3110009E18Rik	RIKEN cDNA 3110009E18 gene	3.03674	0.148364	0.698367	0.708753	0.913369	2.30874	2.56348	2.8857	1.65746	2.63179	1.97642	1.48001	2.58981	1.92214	2.11509	1.29449	1.31029	2.36888	2.02941	2.20901	0.9312	0.8532	0.8656	0.926
NM_001370770,NM_026077,XM_011250896,XM_011250897	3110040N11Rik	RIKEN cDNA 3110040N11 gene	16.423	16.2652	15.5397	14.5573	15.3924	14.7587	10.745	14.1428	10.806	15.1283	15.7739	13.0189	14.1768	14.4722	13.6496	16.076	14.9028	11.8979	14.6404	14.0995	0.9312	0.2901	0.8656	0.926
XR_003950190	3110053B16Rik	RIKEN cDNA 3110053B16 gene	0.729772	1.93531	1.75647	1.34326	2.05628	1.39061	0.099846	0.16042	0.405153	0.790669	1.21656	0.923833	2.95198	2.6764	3.58314	1.47385	1.59672	0.221806	0.977022	3.07051	0.9312	0.8532	0.8656	0.926
NR_045055,NR_045056	3110056K07Rik	RIKEN cDNA 3110056K07 gene	3.45085	1.54972	3.14991	2.41081	2.01368	2.46247	4.58791	4.34389	5.84364	4.67321	3.94776	3.74225	2.83158	3.62265	3.7848	2.71683	2.29565	4.92515	4.12107	3.41301	0.9312	0.7396	0.8656	0.926
NM_028469,XM_006504738	3110082I17Rik	RIKEN cDNA 3110082I17 gene	6.33312	5.26614	4.62382	4.40345	4.90843	4.80751	5.2446	5.52008	5.60386	6.41912	5.77436	4.84631	6.93142	6.22288	6.25965	5.40769	4.70647	5.45618	5.67993	6.47132	0.9312	0.8532	0.8656	0.926
NM_027017,XM_006500134,XM_011239763,XM_011239764,XM_011239765,XM_030252044,XM_030252045,XM_030252046,XM_030252047,XM_030252049	3300002I08Rik	RIKEN cDNA 3300002I08 gene	1.96095	2.41291	2.13485	1.89464	2.00165	2.08351	2.96201	2.80671	3.11094	2.66744	2.42825	2.45881	2.43875	2.646	2.56329	2.16957	1.99327	2.95988	2.51817	2.54934	0.9312	0.8532	0.8656	0.926
NM_001284383,NM_001284384,NM_001284385,NM_001284386,NM_001284387,NM_146051,NM_178141,XM_006517987,XM_006517988,XM_006517989,XM_006517990,XM_006517991,XM_006517992,XM_006517993,XM_006517994,XM_006517995,XM_006517997,XM_030247731,XM_030247732,XM_030247733,XM_030247734,XM_030247735,XR_001781107,XR_874030	3830406C13Rik	RIKEN cDNA 3830406C13 gene	1.06857	1.62176	1.51842	1.20067	1.74704	1.69545	5.42237	5.4211	4.55319	1.97025	1.5638	1.7604	2.6135	2.4878	2.3019	1.40292	1.54772	5.13222	1.76482	2.46773	0.9312	0.3789	0.8656	0.926
NR_110333	4631405J19Rik	RIKEN cDNA 4631405J19 gene	1.82977	1.06254	0.90183	4.99468	4.63813	3.94949	1.68605	1.92345	1.3239	1.59431	1.98863	2.12756	1.12966	1.14208	1.53724	1.26471	4.52743	1.64447	1.9035	1.26966	0.9312	0.8532	0.8656	0.926
NR_130957	4632404H12Rik	RIKEN cDNA 4632404H12 gene	1.41689	1.64109	1.71829	1.55173	1.96241	2.87862	2.15519	2.81967	2.42113	1.66691	1.98813	1.68742	1.82046	1.52138	1.36989	1.59209	2.13092	2.46533	1.78082	1.57058	0.9312	0.8532	0.8656	0.926
NR_027985	4632415L05Rik	RIKEN cDNA 4632415L05 gene	3.72887	2.9277	3.23096	2.51995	3.05416	2.7311	6.26954	5.83688	5.48392	4.00992	4.33567	3.85003	3.68387	3.54652	4.51233	3.29584	2.76841	5.86345	4.0652	3.91424	0.9312	0.6596	0.8656	0.926
NR_015510	4632427E13Rik	RIKEN cDNA 4632427E13 gene	0.463227	0	0.898272	1.49138	1.22437	1.74066	1.34688	1.07949	0.687403	0.501069	0.256231	0.558361	1.52854	0.292481	0.714333	0.453833	1.48547	1.03793	0.438554	0.845118	0.9312	0.8532	0.8656	0.926
NR_033631	4632428C04Rik	RIKEN cDNA 4632428C04 gene	0.701502	0.806922	0.518993	0.507492	0.169026	0.430405	0.443447	0.654462	0.343443	1.20351	1.08174	1.07446	0.630695	0.497782	0.374469	0.675806	0.368974	0.480451	1.1199	0.500982	0.9312	0.8532	0.8656	0.926
NR_040276	4732490B19Rik	RIKEN cDNA 4732490B19 gene	0.256816	0.271904	0.407153	0.062837	0.287987	0.089294	1.37311	1.55511	1.41762	0.124683	0.090722	0.198531	0	0.089277	0.325784	0.311958	0.146706	1.44861	0.137979	0.138354	0.9312	0.8532	0.8656	0.926
NM_001113550,NM_001360805,NM_026127,NR_153825,XM_006517743,XM_006517744,XM_006517747,XM_006517748,XM_006517749,XM_006517750,XM_030247381,XM_030247382,XM_030247383,XM_030247384,XR_001780802,XR_003950470,XR_003950471,XR_873788	4833420G17Rik	RIKEN cDNA 4833420G17 gene	3.71033	4.06074	3.19444	4.59988	3.95888	2.1806	2.61377	3.06704	2.3103	3.55147	3.11553	2.4546	3.0276	2.63432	3.55253	3.65517	3.57979	2.6637	3.04054	3.07149	0.9312	0.8532	0.8656	0.926
NR_152247,NR_152248	4833438C02Rik	RIKEN cDNA 4833438C02 gene	2.92068	1.95479	1.62736	1.40345	2.45498	1.80917	2.13659	1.95164	2.44148	2.0723	2.55865	1.90341	1.25023	2.24503	1.66443	2.16761	1.8892	2.17657	2.17812	1.7199	0.9312	0.8532	0.8656	0.926
NM_001252645,NM_001252646,NM_001252647,NM_001252648,NM_133797,XM_006517478,XM_006517479	4833439L19Rik	RIKEN cDNA 4833439L19 gene	36.2236	37.2285	37.7396	35.3781	33.0472	36.9813	36.691	37.7732	38.863	27.1804	27.5494	27.4648	41.6661	39.3809	42.74	37.0639	35.1355	37.7757	27.3982	41.2623	0.9312	0.8532	0.0035	0.7789
XR_876673,XR_876674,XR_876675,XR_876676,XR_876677	4833447I15Rik	RIKEN cDNA 4833447I15 gene, transcript variant X5	0.654142	1.20705	1.66751	1.17953	0.740193	1.50463	1.20731	3.18072	2.88666	3.41636	2.97101	3.26476	1.04785	0.880496	1.61583	1.17623	1.14145	2.4249	3.21738	1.18139	0.9312	0.8532	0.8656	0.926
NM_025722,NR_033144	4921524J17Rik	RIKEN cDNA 4921524J17 gene	15.2706	18.4076	16.4278	10.3604	10.5801	12.1563	19.6027	21.719	19.4551	9.08884	6.26783	7.47163	18.4651	16.6365	18.4439	16.702	11.0322	20.2589	7.60944	17.8485	0.4698	0.4171	0.007	0.926
NR_033782	4921531C22Rik	RIKEN cDNA 4921531C22 gene	2.41471	2.74526	1.95242	1.72412	1.24684	1.40307	1.53622	1.57546	1.88373	1.60979	1.65299	1.97066	1.38071	1.36621	1.72699	2.3708	1.45801	1.66513	1.74448	1.49131	0.9312	0.8532	0.8656	0.926
NM_001311147,NM_029432,XM_011239473,XM_011239474,XM_017317759,XR_001782167	4930402H24Rik	RIKEN cDNA 4930402H24 gene	18.36	18.7957	21.1404	18.7335	17.998	17.8616	18.517	18.4949	19.1746	18.1959	18.1508	16.9647	17.9747	19.1258	18.4248	19.432	18.1977	18.7289	17.7705	18.5084	0.9312	0.8532	0.8656	0.926
NR_027966	4930429B21Rik	RIKEN cDNA 4930429B21 gene	0.998283	0.71687	1.11116	0.695313	0.851254	1.45046	0.863296	0.659054	1.79109	1.20262	1.00001	1.62641	0.69192	0.915702	1.2654	0.942105	0.999007	1.10448	1.27634	0.957675	0.9312	0.8532	0.8656	0.926
NM_175128,XM_006514028	4930430F08Rik	RIKEN cDNA 4930430F08 gene	2.70451	2.36837	2.26905	2.11998	3.12802	2.29296	1.91061	2.55503	2.17241	1.39364	1.31558	1.33729	2.78274	3.51372	2.92191	2.44731	2.51365	2.21268	1.34884	3.07279	0.9312	0.8532	0.8656	0.926
NR_045953	4930432J09Rik	RIKEN cDNA 4930432J09 gene	1.23491	1.24649	0.980056	4.29235	3.78595	2.81635	1.34271	1.6979	1.13104	0.407005	0.352755	0.343758	1.33564	0.929869	1.4539	1.15382	3.63155	1.39055	0.367839	1.2398	0.9312	0.8532	0.8656	0.926
XR_003953757	4930445K14Rik	RIKEN cDNA 4930445K14 gene	2.52155	1.95823	1.34147	2.04428	1.87377	2.92085	2.13981	2.45384	2.2251	1.83223	1.55394	1.92554	1.27222	1.30077	1.70086	1.94042	2.27964	2.27292	1.77057	1.42461	0.9312	0.8532	0.8656	0.926
NM_028934,XM_006518106,XM_006518107,XM_011244772,XM_011244773,XM_030248079,XM_030248080,XM_030248081	4930452B06Rik	RIKEN cDNA 4930452B06 gene	0.887884	1.54207	0.737047	1.13104	1.84943	1.33986	1.04188	1.13078	1.2874	1.21013	1.30662	0.903389	3.37921	2.48561	3.15488	1.05567	1.44011	1.15336	1.14005	3.00656	0.9312	0.8532	0.8656	0.926
NM_026273,XM_006522489	4930453N24Rik	RIKEN cDNA 4930453N24 gene	12.5569	18.0693	19.5914	15.4056	14.084	16.0099	15.082	16.7717	19.6128	22.694	23.4286	23.4393	18.9154	17.0371	17.4186	16.7392	15.1665	17.1555	23.1873	17.7904	0.9312	0.8532	0.0938	0.926
NR_040736	4930461G14Rik	RIKEN cDNA 4930461G14 gene	0.681096	0.704157	0.364093	0.813579	1.82638	1.01332	0	0	0	0	0.289762	0.692091	0.731102	0.793463	0.37686	0.583115	1.21776	0	0.327284	0.633808	0.9312	0.8532	0.8656	0.926
NM_178098	4930486L24Rik	RIKEN cDNA 4930486L24 gene	7.69067	8.44384	7.86275	7.04333	6.64753	6.82649	9.78917	9.78539	9.25157	13.3505	11.9296	12.0511	6.22924	5.51745	7.46319	7.99909	6.83912	9.60871	12.4437	6.4033	0.9312	0.8515	0.3584	0.926
NM_172967,XM_006525964,XM_030250477,XM_030250478,XM_030250479,XM_030250480,XR_003952524,XR_003952525,XR_003952526,XR_385993,XR_385995,XR_385996	4930503L19Rik	RIKEN cDNA 4930503L19 gene	10.3161	11.2743	13.0621	10.4046	9.99805	11.3502	12.898	11.1046	13.279	12.993	10.8263	14.3346	12.2412	13.4996	12.0583	11.5508	10.5843	12.4272	12.718	12.5997	0.9312	0.8532	0.8656	0.926
NR_045735	4930509E16Rik	RIKEN cDNA 4930509E16 gene	0.822293	0.652885	0.37174	0.20473	1.08047	0.440759	0.393736	0.440402	0.304834	1.01221	0.605781	0.428977	0.932749	1.18317	1.42124	0.615639	0.57532	0.379657	0.682323	1.17905	0.9312	0.8532	0.8656	0.926
XM_030255014,XR_001784926,XR_001784927	4930522L14Rik	RIKEN cDNA 4930522L14 gene, transcript variant X2	1.4034	0.707286	0.579177	0.548392	0.763636	0.710652	1.19616	1.65577	1.73427	1.37265	1.39322	1.07624	0.815282	0.704166	0.808769	0.89662	0.674227	1.52873	1.2807	0.776072	0.9312	0.8532	0.8656	0.926
NM_001162896,NR_028111,XM_006496968,XM_030242454	4930523C07Rik	RIKEN cDNA 4930523C07 gene	5.79583	7.01547	6.08344	13.8275	13.573	14.9326	6.30299	5.6509	4.84125	3.16471	3.10959	3.97808	3.91589	2.9387	4.37045	6.29825	14.111	5.59838	3.41746	3.74168	0.1258	0.8532	0.7017	0.926
XM_030254981	4930524J08Rik	RIKEN cDNA 4930524J08 gene	1.6503	0.44701	0.685252	1.72503	1.98504	1.00304	0.867118	1.1184	0.307029	1.57167	1.81927	1.99362	1.68037	1.194	1.58568	0.927519	1.57104	0.764181	1.79485	1.48668	0.9312	0.8532	0.8656	0.926
gene-4930526A20Rik	4930526A20Rik	RIKEN cDNA 4930526A20 gene	0.691492	1.21541	0.663376	1.37929	1.52829	1.35344	0.706448	0.884531	1.24549	1.10183	1.32733	0.585016	0.90322	0.608457	0.669416	0.856758	1.42034	0.94549	1.00473	0.727031	0.9312	0.8532	0.8656	0.926
NR_015516,NR_027950,NR_102721	4930526I15Rik	RIKEN cDNA 4930526I15 gene	1.03964	1.41724	0.736918	0.863477	0.779693	1.36083	0.833736	1.49072	0.92714	0.800393	0.852618	0.583939	0.668003	0.813536	1.10392	1.0646	1.00133	1.08387	0.74565	0.861819	0.9312	0.8532	0.8656	0.926
NR_045462	4930548J01Rik	RIKEN cDNA 4930548J01 gene	0	0	0.164567	0	0	0	0	0.101807	0	1.93736	1.80853	1.96489	0.327318	0.101302	0.535897	0.0548557	0	0.0339357	1.90359	0.321506	0.9312	0.8532	0.8656	0.926
XR_106426,XR_376251	4930555A03Rik	RIKEN cDNA 4930555A03 gene, transcript variant X1	1.64872	1.72324	1.39226	2.14968	1.46657	1.75265	4.12466	3.89145	4.28593	4.80933	4.52984	4.38065	2.34879	1.37896	1.86597	1.58807	1.78963	4.10068	4.57327	1.86457	0.9312	0.6721	0.6798	0.926
NR_045063,NR_045064,NR_045065	4930556M19Rik	RIKEN cDNA 4930556M19 gene	0.841912	0.82705	0.811471	0.56584	0.719824	0.684086	1.14281	1.18389	1.442	0.785224	0.744301	0.761469	1.29649	0.76176	0.644334	0.826811	0.656583	1.25623	0.763665	0.90086	0.9312	0.8532	0.8656	0.926
NR_073429	4930577N17Rik	RIKEN cDNA 4930577N17 gene	0.921616	0.836398	1.21663	1.41904	1.79044	0.799778	1.51035	0.681241	1.52974	1.29199	1.25062	0.840758	0.917143	0.949989	1.40538	0.991547	1.33642	1.24044	1.12779	1.09084	0.9312	0.8532	0.8656	0.926
NM_029482	4930579G24Rik	RIKEN cDNA 4930579G24 gene	3.35542	3.9778	4.32364	4.79674	5.97228	5.81512	4.0427	4.7309	4.33528	3.86373	3.67368	4.29511	6.06647	5.23102	5.96057	3.88562	5.52805	4.36963	3.94417	5.75269	0.9312	0.8532	0.8656	0.926
NM_001199484,NM_001199485,NM_001359258,NM_133732,XM_006510596,XM_030244585	4931406C07Rik	RIKEN cDNA 4931406C07 gene	21.7483	20.8596	22.294	16.0734	16.2164	18.0355	27.7925	31.844	31.1041	27.7597	26.5077	26.876	22.2294	22.4611	23.3956	21.634	16.7751	30.2469	27.0478	22.6954	0.6804	0.0036	0.2006	0.926
NM_172741,XM_006539893,XM_006539894,XM_006539895,XM_006539896,XM_006539897,XM_006539899,XM_030242458,XM_030242459,XM_030242460,XM_030242461,XM_030242462	4931406P16Rik	RIKEN cDNA 4931406P16 gene	78.172	84.1547	79.5986	93.0551	92.0443	96.4491	78.3014	78.4362	77.1249	66.183	66.6975	65.5095	59.0084	62.3069	59.7317	80.6417	93.8495	77.9542	66.13	60.349	0.0006	0.6312	<0.0001	<0.0001
NM_028890,XM_006519618,XM_006519619,XM_006519620,XM_011245210	4931414P19Rik	RIKEN cDNA 4931414P19 gene	2.27897	2.49114	2.94625	2.64423	1.43385	3.0697	3.11539	3.4108	2.66831	1.48048	1.9518	1.84454	3.21724	3.4782	3.60213	2.57212	2.38259	3.06483	1.75894	3.43252	0.9312	0.8532	0.8656	0.926
NM_001166394,NM_028888,XM_006531433,XM_017312991	4931428F04Rik	RIKEN cDNA 4931428F04 gene	2.13296	3.07266	2.57741	4.69972	4.0236	2.88412	1.96278	2.42402	2.80331	3.41508	3.52919	2.68859	1.45177	1.8256	2.50174	2.59435	3.86914	2.3967	3.21095	1.92637	0.9312	0.8532	0.8656	0.926
NM_172679,XM_006535446,XM_006535447,XM_006535448,XM_006535450,XM_006535451,XM_006535452,XM_006535453,XM_006535454,XM_006535455,XM_006535456,XM_017319536,XM_017319537,XM_017319538,XM_030252556,XM_030252557,XR_001783681	4932438A13Rik	RIKEN cDNA 4932438A13 gene	5.76811	5.86625	6.79708	11.5456	10.3082	8.73944	7.63517	7.11055	7.29777	8.05798	9.40224	8.40593	6.02356	8.01729	5.80465	6.14381	10.1978	7.34783	8.62205	6.61516	0.9239	0.8532	0.7952	0.926
NR_015555	4933404O12Rik	RIKEN cDNA 4933404O12 gene	3.48242	3.31449	3.24023	3.29221	4.03045	3.59807	4.83231	4.0206	4.31108	4.41268	4.28281	3.69416	3.77904	3.46631	3.60876	3.34571	3.64024	4.388	4.12988	3.61803	0.9312	0.8532	0.8656	0.926
NR_029443	4933407K13Rik	RIKEN cDNA 4933407K13 gene	1.91688	1.83586	1.79624	1.40955	1.45304	1.46635	1.7005	1.86638	2.03266	1.84022	1.89559	1.95709	1.29299	1.93836	1.56147	1.84966	1.44298	1.86652	1.89763	1.59761	0.9312	0.8532	0.8656	0.926
NR_038025,NR_038026	4933412E12Rik	RIKEN cDNA 4933412E12 gene	6.44174	5.43678	5.9416	5.40962	6.96935	5.49081	4.60015	5.19255	4.81907	6.27171	6.5222	5.52532	5.98799	8.48355	6.50776	5.94004	5.9566	4.87059	6.10641	6.9931	0.9312	0.8532	0.8656	0.926
NR_036602	4933421O10Rik	RIKEN cDNA 4933421O10 gene	1.06708	1.0367	1.10689	0.595441	0.743689	0.911125	0.709025	0.868384	1.18849	1.93469	1.90616	1.72868	0.706564	0.924158	0.809017	1.07022	0.750085	0.921966	1.85651	0.813246	0.9312	0.8532	0.8656	0.926
NM_001361564,NM_028963,NR_155065,NR_155066,NR_155067,XM_006534367,XM_006534369,XM_006534370,XM_006534372,XM_006534373,XM_017314813,XM_030246402,XR_001780070,XR_001780071,XR_003949524,XR_388546	4933427D14Rik	RIKEN cDNA 4933427D14 gene	3.06494	2.90966	3.27661	2.77635	2.63134	3.01546	4.88592	4.84882	4.8886	3.57547	3.78174	3.43638	3.87643	3.50947	3.79419	3.08373	2.80772	4.87445	3.59786	3.72669	0.9312	0.8198	0.8656	0.926
NM_001356420,NM_001356421,NM_001356422,NM_177607,XM_006537736,XM_006537739,XM_006537740,XM_011249971,XM_030253384,XM_030253385,XM_030253386,XM_030253387,XR_003954905	4933430I17Rik	RIKEN cDNA 4933430I17 gene	0.968284	1.21897	1.00263	1.03906	0.739272	0.583979	0.818367	0.878211	0.987246	2.35322	1.95238	1.754	0.93182	0.741208	1.09884	1.06329	0.787438	0.894608	2.01986	0.923955	0.9312	0.8532	0.8656	0.926
NR_015459	4933431E20Rik	RIKEN cDNA 4933431E20 gene	0.426108	0.69554	0.766913	0.618842	0.560708	0.404873	1.08612	0.62104	1.32925	0.665984	0.66188	0.537581	0.704077	0.446304	0.577259	0.62952	0.528141	1.01214	0.621815	0.57588	0.9312	0.8532	0.8656	0.926
NM_001287086,NM_001287087,NM_025762,NM_027500	4933434E20Rik	RIKEN cDNA 4933434E20 gene	19.6619	17.7384	17.9078	24.6306	23.3157	26.1	18.0901	18.8748	16.6053	22.4536	20.9903	17.8641	23.5159	20.0623	20.9186	18.436	24.6821	17.8568	20.436	21.4989	0.3467	0.8532	0.8656	0.926
NR_015585,NR_135273	4933439C10Rik	RIKEN cDNA 4933439C10 gene	0.813847	1.03948	1.12453	0.878451	0.495856	0.458922	1.65975	1.91932	1.94612	1.97883	2.34222	1.5851	1.10591	1.27038	1.42169	0.992618	0.611076	1.84173	1.96872	1.26599	0.9312	0.8532	0.8656	0.926
XM_017321877	4933440N22Rik	RIKEN cDNA 4933440N22 gene	0.687455	0.38585	0.571651	0.489688	0.630833	0.932912	0.613528	0.532162	0.301571	0.574963	0.910084	0.693689	0.88339	0.925968	1.29346	0.548319	0.684478	0.48242	0.726245	1.03427	0.9312	0.8532	0.8656	0.926
NR_040469	5031425E22Rik	RIKEN cDNA 5031425E22 gene	4.4293	4.41606	3.6887	4.9249	4.74041	5.81041	6.71291	8.21458	6.80635	6.48249	6.03143	6.56378	3.63332	3.67299	4.09467	4.17802	5.15857	7.24462	6.35923	3.80033	0.9312	0.537	0.853	0.926
NM_001033273,NM_001368660	5031439G07Rik	RIKEN cDNA 5031439G07 gene	16.0657	17.0355	16.8352	15.4469	15.9423	15.623	12.0917	11.282	12.3878	28.3841	28.0238	28.0126	12.6012	13.0605	13.0267	16.6455	15.6707	11.9205	28.1402	12.8961	0.9312	0.2011	0.0003	0.9
NR_029464	5033406O09Rik	RIKEN cDNA 5033406O09 gene	6.43692	5.99059	7.68317	6.78731	6.2962	6.54031	7.39712	6.58243	6.47575	6.33128	6.70762	5.37746	4.34879	5.15547	5.47439	6.70356	6.54127	6.81844	6.13878	4.99288	0.9312	0.8532	0.8656	0.926
XR_141159	5033430I15Rik	RIKEN cDNA 5033430I15 gene	2.97371	2.6347	3.21753	1.84314	2.60998	2.27008	2.91485	3.87283	1.91086	3.45192	2.56956	2.56446	2.68389	2.21752	2.48912	2.94198	2.24107	2.89951	2.86198	2.46351	0.9312	0.8532	0.8656	0.926
NR_015591,NR_027914	5430405H02Rik	RIKEN cDNA 5430405H02 gene	0.643245	1.17737	0.361064	0.815849	1.01204	0.28932	1.11333	1.38509	1.34717	1.13941	0.262829	1.20346	1.11018	0.696069	0.66768	0.727227	0.705737	1.28186	0.868565	0.824642	0.9312	0.8532	0.8656	0.926
NR_034038	5430416N02Rik	RIKEN cDNA 5430416N02 gene	5.72122	6.40066	5.05697	3.43152	3.23211	3.04985	5.78218	3.46378	5.70206	3.37505	3.65547	5.45417	5.62819	3.84412	4.35259	5.72628	3.23783	4.98267	4.16156	4.6083	0.9312	0.8532	0.8656	0.926
NR_015467	5530601H04Rik	RIKEN cDNA 5530601H04 gene	0.329267	0.569972	0.350015	0.447718	0.600145	0.335934	0.687295	1.27688	1.3093	0.685956	0.758352	1.0006	0.413071	0.599618	0.45325	0.416418	0.461266	1.09116	0.814969	0.488646	0.9312	0.8532	0.8656	0.926
NR_038158	5730405O15Rik	RIKEN cDNA 5730405O15 gene	0.615796	0.738558	0.596994	0.605007	0.889861	0.714329	0.792681	0	0.389169	1.00548	0.679707	0.515546	0.452155	1.08288	1.48309	0.650449	0.736399	0.39395	0.733576	1.00604	0.9312	0.8532	0.8656	0.926
NR_027866	5730408K05Rik	RIKEN cDNA 5730408K05 gene	2.89543	2.00684	1.33267	3.36777	3.74798	2.70255	2.20231	1.8141	0.949453	3.66655	2.00555	2.90821	0.674277	0.284339	0.291163	2.07831	3.27277	1.65529	2.8601	0.416593	0.9312	0.8532	0.8656	0.926
NM_001013755,NM_001145950	5730409E04Rik	RIKEN cDNA 5730409E04Rik gene	15.3135	15.3779	19.1373	11.4041	12.6597	11.4443	14.0598	16.4896	15.1214	16.4717	16.102	17.4017	17.7897	19.1308	18.6823	16.6096	11.836	15.2236	16.6585	18.5342	0.7077	0.8532	0.8656	0.926
NM_027472,XM_006534197,XM_006534198,XM_006534199	5730455P16Rik	RIKEN cDNA 5730455P16 gene	6.84819	7.5687	7.04561	7.01736	6.72178	7.09681	10.1238	8.77458	9.23113	8.83745	7.95216	10.2705	8.98724	8.68982	9.1799	7.15417	6.94532	9.37651	9.02005	8.95232	0.9312	0.7359	0.8656	0.926
NR_028359	5830417I10Rik	RIKEN cDNA 5830417I10 gene	5.85305	6.21513	5.95619	8.24085	7.38673	7.38839	6.3154	6.50654	6.9883	5.20819	5.29267	5.12007	6.05342	6.51101	6.11415	6.00812	7.67199	6.60341	5.20698	6.22619	0.9312	0.8532	0.8656	0.926
NR_102383,NR_102384	5930430L01Rik	RIKEN cDNA 5930430L01 gene	0.98574	0.79511	0.734985	0.89389	0.964248	0.589055	3.03404	2.48505	2.63192	0.828974	0.913584	0.860419	0.756233	0.753073	0.575677	0.838612	0.815731	2.71701	0.867659	0.694994	0.9312	0.8062	0.8656	0.926
NR_102315	6030443J06Rik	RIKEN cDNA 6030443J06 gene	0.729285	0.608321	0.695147	0.944784	1.02023	0.978722	1.50309	1.48456	1.43697	0.54433	0.535867	0.843124	0.74808	0.876541	0.960219	0.677584	0.981244	1.47488	0.641107	0.861613	0.9312	0.8532	0.8656	0.926
NM_001166360,NM_001357761,NM_029998,XM_011245382	6030458C11Rik	RIKEN cDNA 6030458C11 gene	11.0817	11.5975	11.079	10.9696	10.7515	11.2194	8.74488	11.986	10.6433	9.20666	8.61276	10.0268	9.66623	9.3572	9.56369	11.2528	10.9802	10.458	9.28207	9.52904	0.9312	0.8532	0.8656	0.926
NR_045821	6330418K02Rik	RIKEN cDNA 6330418K02 gene	2.22268	2.66942	2.99808	1.78311	1.09099	1.96623	1.63709	2.5044	2.7142	1.7498	2.30783	2.02456	2.05521	1.84552	1.56786	2.63006	1.61344	2.28523	2.0274	1.82286	0.9312	0.8532	0.8656	0.926
NM_001163760,NM_001163761,NM_001163762,NM_172286,XM_006530934	6430548M08Rik	RIKEN cDNA 6430548M08 gene	28.6532	31.1941	28.8764	27.5836	27.1839	27.9854	26.3322	27.6405	26.4485	27.9406	27.5578	29.7516	14.0553	12.9998	13.211	29.5746	27.5843	26.8071	28.4166	13.422	0.9312	0.6116	0.8656	<0.0001
NM_001324406,NM_173381,XM_017315472,XM_017315473,XM_030247221	6720489N17Rik	RIKEN cDNA 6720489N17 gene	0.466422	0.573827	1.34322	1.18113	0.506091	1.09875	0.589414	0.583816	0.923306	1.4207	1.12534	0.469368	1.57258	0.663082	0.708682	0.794491	0.928656	0.698845	1.00514	0.981449	0.9312	0.8532	0.8656	0.926
NR_030708	6820431F20Rik	RIKEN cDNA 6820431F20 gene	12.6721	13.0602	12.8553	9.37084	8.98889	9.2169	13.6371	12.9738	13.4963	9.22451	9.37155	8.98724	10.0385	10.7593	11.3885	12.8626	9.19221	13.369	9.19443	10.7288	0.9312	0.8532	0.5209	0.926
NM_001368759,NM_178670,XM_006526426,XM_006526428,XM_011247067,XM_011247069,XM_011247070	8030462N17Rik	RIKEN cDNA 8030462N17 gene	5.43875	4.71135	5.05892	5.84758	5.3241	5.96134	6.54065	7.01752	7.44928	5.44669	6.16936	6.23236	4.99368	4.93654	6.11194	5.06967	5.71101	7.00248	5.94947	5.34739	0.9312	0.7947	0.8656	0.926
NR_028317,NR_045275,NR_045276	8430429K09Rik	RIKEN cDNA 8430429K09 gene	2.68983	1.8762	1.72927	2.20561	1.35336	2.93062	3.76036	2.11446	2.33256	2.24973	3.43044	2.02958	1.96658	1.54683	1.55781	2.09844	2.1632	2.73579	2.56992	1.69041	0.9312	0.8532	0.8656	0.926
NM_001123370,XM_006523365,XM_006523366,XM_006523367,XM_011246223,XM_030249396,XM_030249397,XM_030249398,XR_003952065,XR_003952066	9030025P20Rik	RIKEN cDNA 9030025P20 gene	4.79572	4.12373	4.79451	4.46002	3.53412	3.77053	5.65818	5.0233	5.06345	4.96494	4.25128	3.81185	5.03892	4.91297	4.86983	4.57132	3.92156	5.24831	4.34269	4.94057	0.9312	0.8532	0.8656	0.926
NR_045050,NR_045051	9130015A21Rik	RIKEN cDNA 9130015A21 gene	0	0.411936	0.327689	0.151751	0	0	2.44536	2.91004	2.08102	0.602135	0	0.450405	0	0.965015	0.753922	0.246542	0.0505837	2.4788	0.350847	0.572979	0.9312	0.7333	0.8656	0.926
NM_030226	9130019O22Rik	RIKEN cDNA 9130019O22 gene	1.82011	1.69125	1.84069	2.65778	2.45785	2.1858	1.85982	1.71331	1.53052	2.49948	2.5006	2.52084	2.52725	1.9644	1.9498	1.78402	2.43381	1.70122	2.50697	2.14715	0.9312	0.8532	0.8656	0.926
NM_177001	9130023H24Rik	RIKEN cDNA 9130023H24 gene	4.02357	3.05053	4.29067	4.14135	4.17419	4.02031	3.28184	2.89482	2.604	4.21376	3.62566	3.824	3.90199	3.75582	3.72259	3.78826	4.11195	2.92689	3.88781	3.79347	0.9312	0.8532	0.8656	0.926
XR_105147,XR_378399	9130208D14Rik	RIKEN cDNA 9130208D14 gene, transcript variant X2	2.15923	2.35131	2.45274	2.24555	1.94625	1.62932	2.8578	2.57491	2.4613	1.3134	1.52933	1.3686	2.90949	2.99292	2.40843	2.3211	1.94037	2.63134	1.40378	2.77028	0.9312	0.8532	0.8656	0.926
NR_046001	9130221H12Rik	RIKEN cDNA 9130221H12 gene	5.22671	4.31654	5.46272	5.87148	5.33633	4.32038	4.82297	6.54762	4.6866	6.64467	5.62877	7.16585	5.056	4.92903	4.28849	5.00199	5.17606	5.3524	6.47976	4.75784	0.9312	0.8532	0.8656	0.926
NM_029418	9130401M01Rik	RIKEN cDNA 9130401M01 gene	13.6124	13.9548	14.4331	14.0122	12.2025	13.4466	11.4488	12.7535	12.7359	10.3217	8.65014	11.277	12.4104	12.0753	13.4937	14.0001	13.2204	12.3127	10.083	12.6598	0.9312	0.8366	0.4659	0.926
XR_390980,XR_390981	9230110K08Rik	RIKEN cDNA 9230110K08 gene, transcript variant X1	1.41555	0.690919	1.54636	1.10112	1.5407	1.83074	0.317746	0	0.22459	0.956241	1.02448	0.956363	0.250543	0.834503	0.732351	1.21761	1.49086	0.180779	0.979028	0.605799	0.9312	0.8532	0.8656	0.926
NR_015537	9230114K14Rik	RIKEN cDNA 9230114K14 gene	6.47404	6.03958	6.11008	5.36189	6.08582	5.94927	7.00552	6.20188	6.36563	3.23207	3.11347	3.50827	11.154	11.3117	10.9122	6.2079	5.79899	6.52434	3.2846	11.126	0.9312	0.8532	0.6919	0.5889
NR_028442	9330020H09Rik	RIKEN cDNA 9330020H09 gene	1.49981	1.09565	1.2248	1.42163	1.688	1.36833	0.976235	1.11746	1.27948	1.14497	1.08796	1.14677	0.915377	0.745331	0.824776	1.27342	1.49265	1.12439	1.12657	0.828495	0.9312	0.8532	0.8656	0.926
NR_077223	9330102E08Rik	RIKEN cDNA 9330102E08 gene	0.25442	0.249526	0.421227	0.471578	0.211166	0.406135	0.243167	0.233844	0.175566	0.202253	0.124979	0.133591	1.40549	0.952067	0.948398	0.308391	0.36296	0.217526	0.153608	1.10199	0.9312	0.8532	0.8656	0.926
NR_045696	9330133O14Rik	RIKEN cDNA 9330133O14 gene	1.6582	0.970935	1.26199	1.77469	1.35933	1.43617	1.65975	1.86144	1.64386	2.4636	1.97508	1.74446	1.25005	1.11899	1.04325	1.29704	1.52339	1.72169	2.06105	1.13743	0.9312	0.8532	0.8656	0.926
NM_145557,NM_177205,XM_006538834,XM_030253514	9430015G10Rik	RIKEN cDNA 9430015G10 gene	2.74405	2.24859	1.98567	3.07179	2.20178	3.22184	2.62825	2.43383	2.93237	2.91056	2.07025	3.08464	3.96345	3.41511	4.4679	2.3261	2.8318	2.66482	2.68848	3.94882	0.9312	0.8532	0.8656	0.926
NR_045988	9430018G01Rik	RIKEN cDNA 9430018G01 gene	0.029511	0.082018	0.026426	0.021756	0.071526	0.09149	0	0	0	1.00134	1.27746	1.72272	0	0.198127	0.096943	0.045985	0.0615907	0	1.33384	0.0983567	0.9312	0.8532	0.8656	0.926
NM_029886,XM_006508329,XM_006508331,XM_011241948,XM_011241949,XM_030243094	9430038I01Rik	RIKEN cDNA 9430038I01 gene	1.99249	2.23993	0.965558	2.02118	2.52283	2.44927	2.66341	1.94524	2.81663	3.17471	3.58334	1.39383	0.998735	0.99739	1.08498	1.73266	2.33109	2.47509	2.71729	1.02703	0.9312	0.8532	0.8656	0.926
NM_153117	9530068E07Rik	RIKEN cDNA 9530068E07 gene	49.9184	53.4676	48.2692	58.5156	57.9232	60.3404	65.9903	67.8607	65.4833	66.0643	58.9644	61.5324	64.6906	68.3338	66.3146	50.5518	58.9264	66.4448	62.187	66.4463	0.0821	<0.0001	0.0002	<0.0001
NR_015472	9530082P21Rik	RIKEN cDNA 9530082P21 gene	9.75296	10.1818	8.84782	4.76962	5.10389	4.59849	17.1991	15.3792	15.6422	11.3091	11.8497	11.4636	14.1917	13.8352	10.986	9.59421	4.824	16.0735	11.5408	13.0043	0.7081	0.0441	0.8656	0.926
XR_376544,XR_376545,XR_376547,XR_376548,XR_376549	9630013D21Rik	RIKEN cDNA 9630013D21 gene, transcript variant X1	1.84959	1.38647	1.63308	1.23483	1.04404	1.07383	3.5971	4.09237	3.41792	1.53428	2.93452	1.54352	2.65651	2.54286	3.68511	1.62305	1.11757	3.70246	2.00411	2.96149	0.9312	0.7661	0.8656	0.926
NM_001004155,NM_001112735	9930012K11Rik	RIKEN cDNA 9930012K11 gene	10.094	9.73497	9.19585	10.5409	11.2464	11.6615	6.82946	7.01109	7.07628	10.4429	9.41339	11.7236	11.686	15.4505	13.257	9.67495	11.1496	6.97228	10.5266	13.4645	0.9312	0.6271	0.8656	0.8908
NM_172836,XM_006527069,XM_006527070,XM_006527072,XM_017318193,XM_017318194,XM_017318195,XM_017318196,XM_030250936,XM_030250937,XM_030250938,XR_001782588,XR_001782590,XR_003952789,XR_003952790,XR_003952791	9930021J03Rik	RIKEN cDNA 9930021J03 gene	6.78728	6.39735	5.55998	7.7271	7.52632	7.60398	8.00745	7.8218	7.23726	9.59906	9.31864	9.52744	5.36498	5.64518	5.20885	6.2482	7.61913	7.68884	9.48171	5.40634	0.9312	0.8532	0.6236	0.926
XR_105447	9930038B18Rik	RIKEN cDNA 9930038B18 gene	1.74331	2.17104	2.02067	0	0.863354	0	1.08752	2.54577	0.37608	1.14577	2.06611	2.98213	1.79415	2.0296	2.48424	1.97834	0.287785	1.33646	2.06467	2.10267	0.9312	0.8532	0.8656	0.926
NM_001355603,NM_001355605,NM_177573,XM_006502884,XM_006502885	9930104L06Rik	RIKEN cDNA 9930104L06 gene	6.2689	5.25083	5.03722	3.34672	3.43032	3.18443	4.65578	4.30055	4.55527	4.10823	5.30466	5.13237	5.77588	4.56695	5.85272	5.51898	3.32049	4.50387	4.84842	5.39852	0.9312	0.8532	0.8656	0.926
NM_001114679	9930111J21Rik1	RIKEN cDNA 9930111J21 gene 1	5.5608	5.43329	5.23269	3.25822	3.59983	3.75667	8.00992	7.2587	8.0081	1.5938	1.53035	1.37438	8.01188	7.85457	6.65088	5.40893	3.53824	7.75891	1.49951	7.50578	0.9312	0.7078	0.4677	0.926
NM_173434	9930111J21Rik2	RIKEN cDNA 9930111J21 gene 2	4.97608	4.74957	4.61053	2.97094	3.6946	4.04913	6.62165	6.7629	6.65832	1.12153	1.32414	1.13807	7.8972	7.78737	6.1094	4.77872	3.57156	6.68096	1.19458	7.26466	0.9312	0.8009	0.5412	0.926
NM_001160359,NM_001160360,NM_181048,XM_006497253	A130010J15Rik	RIKEN cDNA A130010J15 gene	1.30633	1.2035	1.52787	0.880992	1.27233	1.12715	1.243	1.4033	1.06275	0.97092	1.10025	1.13491	1.65209	1.68657	1.30777	1.3459	1.09349	1.23635	1.0687	1.54881	0.9312	0.8532	0.8656	0.926
XR_003952284,XR_003952285,XR_003952286,XR_003952287,XR_003952288,XR_003952289	A230045G11Rik	RIKEN cDNA A230045G11 gene, transcript variant X3	2.53594	2.24942	2.11715	1.42786	1.54288	1.59829	2.72692	1.80674	2.19062	2.69218	2.81236	2.75327	1.56712	1.50671	2.01007	2.30083	1.52301	2.24143	2.7526	1.69463	0.9312	0.8532	0.8656	0.926
NR_027445,NR_027446	A230072C01Rik	RIKEN cDNA A230072C01 gene	1.48572	1.17312	1.00779	1.1306	0.857239	1.29924	2.00162	1.94186	1.18732	1.36354	1.7469	1.25471	1.28348	1.16891	1.44602	1.22221	1.09569	1.71026	1.45505	1.29947	0.9312	0.8532	0.8656	0.926
NR_110581,NR_110582	A230103J11Rik	RIKEN cDNA A230103J11 gene	1.54751	1.45568	1.17751	1.69985	1.39041	1.29734	1.14971	1.29253	0.629846	0.69907	1.16253	0.810457	1.39352	1.29854	1.58403	1.39357	1.46254	1.02403	0.890687	1.42536	0.9312	0.8532	0.8656	0.926
NR_045326,NR_045327,NR_045328	A330009N23Rik	RIKEN cDNA A330009N23 gene	7.80481	7.1993	7.94571	7.18193	7.79385	7.64578	10.0449	7.877	7.43471	14.0166	14.3889	13.0071	6.2632	6.67016	5.99856	7.64994	7.54052	8.45221	13.8042	6.31064	0.9312	0.8532	0.1183	0.926
NR_015566	A330023F24Rik	RIKEN cDNA A330023F24 gene	1.23626	0.987211	0.984001	2.32527	1.64728	2.26461	2.52607	2.39466	2.82487	1.14157	0.707653	0.694892	1.76235	1.42664	2.54029	1.06916	2.07905	2.58187	0.84804	1.90976	0.9312	0.8532	0.8656	0.926
NR_015599	A330076H08Rik	RIKEN cDNA A330076H08 gene	0.80393	1.16119	1.17678	0.175373	0	0.115427	7.92139	6.9737	8.18859	3.34235	2.69655	2.88968	0.801763	0.816586	0.522161	1.0473	0.0969333	7.69456	2.9762	0.713503	0.9312	0.0371	0.8656	0.926
NM_001163019,NM_175287	A430005L14Rik	RIKEN cDNA A430005L14 gene	7.91772	7.94549	8.57887	7.918	9.63011	7.44759	7.31926	7.5874	8.2854	9.55162	8.61167	7.25347	7.93537	7.78385	9.08005	8.14736	8.3319	7.73069	8.47226	8.26642	0.9312	0.8532	0.8656	0.926
NM_183025	A430033K04Rik	RIKEN cDNA A430033K04 gene	2.7027	2.41312	2.60269	1.89672	2.12581	2.3215	2.5005	2.20532	2.58057	2.8566	3.05723	3.40271	3.12493	2.87229	3.33073	2.57283	2.11468	2.4288	3.10551	3.10931	0.9312	0.8532	0.8656	0.926
NR_131150,NR_131151	A430046D13Rik	Riken cDNA A430046D13 gene	0.947503	1.39133	1.34244	1.10207	1.06099	0.952625	2.2721	1.35921	1.62655	0.781349	0.569278	0.806375	0.942392	0.979873	1.15665	1.22709	1.03856	1.75262	0.719001	1.0263	0.9312	0.8532	0.8656	0.926
NM_001004150,NM_001170954,NM_001370647,XM_030248559	A4galt	alpha 1,4-galactosyltransferase	0	0	0	0	0	0	8.67812	9.58042	10.6317	0.048496	0	0	0	0	0.055073	0	0	9.63007	0.0161653	0.0183577	0.9312	0.0008	0.8656	0.926
NM_177055,XM_011248032,XM_011248033,XM_017321191,XM_030254953	A630001G21Rik	RIKEN cDNA A630001G21 gene	3.00545	2.87263	2.63519	3.61585	2.54152	3.28722	1.99406	2.26612	1.74227	4.66925	3.52936	4.68366	3.23874	3.1827	3.79571	2.83776	3.1482	2.00082	4.29409	3.40572	0.9312	0.8532	0.8656	0.926
XM_030252304	A630026N12Rik	RIKEN cDNA A630026N12 gene	0.720479	0.387444	0.395892	0.559893	0.54792	0.426245	1.22462	0.994129	1.45371	1.24956	0.941143	0.743109	0.608591	0.404486	0.781466	0.501272	0.511353	1.22415	0.977937	0.598181	0.9312	0.8532	0.8656	0.926
NR_030698	A630066F11Rik	RIKEN cDNA A630066F11 gene	0.950291	0.539425	1.3449	1.60937	1.78871	1.37373	1.24384	0.687666	0.849005	0.811391	1.09172	1.43676	1.08302	0.642073	0.583945	0.944872	1.5906	0.926835	1.11329	0.769678	0.9312	0.8532	0.8656	0.926
XR_003950127,XR_003950128,XR_003950129,XR_003950130	A630072L19Rik	RIKEN cDNA A630072L19 gene, transcript variant X2	1.19474	0.729944	0.522307	1.9863	1.74479	1.80105	1.39453	1.44574	1.32414	2.59716	1.63987	1.6547	1.16459	0.859025	1.18411	0.815665	1.84404	1.38814	1.96391	1.06924	0.9312	0.8532	0.8656	0.926
NR_030699	A630072M18Rik	RIKEN cDNA A630072M18 gene	2.12217	1.77813	2.10412	2.08357	3.01736	3.42808	2.31092	2.965	2.64179	2.4034	2.81344	2.62435	1.37098	1.43814	1.80442	2.00147	2.843	2.63923	2.61373	1.53785	0.9312	0.8532	0.8656	0.926
NR_015491	A630089N07Rik	RIKEN cDNA A630089N07 gene	1.74705	1.90171	1.62705	2.03148	2.34424	2.39563	1.95275	2.01491	1.62311	2.11447	2.26941	1.8773	1.40939	1.04465	1.28544	1.7586	2.25712	1.86359	2.08706	1.24649	0.9312	0.8532	0.8656	0.926
NR_015523	A730017L22Rik	RIKEN cDNA A730017L22 gene	1.90688	1.81733	2.30552	1.75795	2.18821	1.53378	2.05085	2.50263	1.9321	1.76179	2.3351	2.06011	2.45582	1.70252	1.84665	2.00991	1.82664	2.16186	2.05233	2.00166	0.9312	0.8532	0.8656	0.926
NR_040287	A730020E08Rik	RIKEN cDNA A730020E08 gene	0.557418	1.21791	0.543686	0.324966	0.608892	0.660074	0.178405	0.670577	0.232803	1.12402	1.2409	0.851377	0.532648	0.777466	0.62933	0.773003	0.531311	0.360595	1.0721	0.646481	0.9312	0.8532	0.8656	0.926
NR_040660	A730063M14Rik	RIKEN cDNA A730063M14 gene	4.9261	3.03808	1.31392	2.2915	2.69643	2.07442	3.14321	4.63083	3.76505	4.21422	1.62376	5.25576	1.19444	3.70099	2.60913	3.0927	2.35412	3.84636	3.69791	2.50152	0.9312	0.8532	0.8656	0.926
NM_001007574,NM_001168557	A830010M20Rik	RIKEN cDNA A830010M20 gene	0.861349	1.14759	1.06447	0.838738	0.88688	0.98666	1.60958	1.72027	1.73149	1.07656	1.22867	1.14024	1.65536	1.1617	1.06845	1.02447	0.904093	1.68711	1.14849	1.29517	0.9312	0.8532	0.8656	0.926
XR_003955772	A830049F12Rik	RIKEN cDNA A830049F12 gene	0.698667	1.01182	1.07793	0.723274	0.787088	1.32516	0.922069	1.31313	1.33408	0.718983	0.515052	0.551422	0.953916	0.852133	1.2437	0.929471	0.945175	1.18976	0.595152	1.01658	0.9312	0.8532	0.8656	0.926
NR_045989,NR_045990	A930001C03Rik	RIKEN cDNA A930001C03 gene	1.75817	3.25429	2.76452	2.00237	1.64811	2.6336	1.09454	1.50473	2.75854	1.24204	2.06758	1.43071	4.91144	5.03031	4.12418	2.59233	2.09469	1.78594	1.58011	4.68864	0.9312	0.8532	0.8656	0.926
NR_028376,NR_028377	A930004D18Rik	RIKEN cDNA A930004D18 gene	2.29993	1.80078	2.3264	2.69887	2.93946	3.42011	2.0575	2.22315	2.00244	3.59311	4.17216	4.3451	2.38129	2.53866	2.63795	2.14237	3.01948	2.09437	4.03679	2.5193	0.9312	0.8532	0.8656	0.926
NR_015487,NR_027894,NR_027895	A930005H10Rik	RIKEN cDNA A930005H10 gene	18.855	17.4817	16.0384	29.3893	29.9716	32.2894	17.7582	19.1851	18.6363	13.5434	16.8611	12.4231	17.0879	18.767	15.0843	17.4584	30.5501	18.5265	14.2759	16.9797	0.0007	0.8532	0.6359	0.926
NM_001357954	A930007A09Rik	RIKEN cDNA A930007A09 gene	1.99222	1.71408	1.50484	2.03781	2.88451	2.09999	3.05737	2.83838	3.49925	3.07728	3.0336	3.07767	3.563	2.89447	3.79639	1.73705	2.34077	3.13167	3.06285	3.41795	0.9312	0.8532	0.8656	0.926
NR_015618	A930015D03Rik	RIKEN cDNA A930015D03 gene	4.57099	3.62111	5.89806	1.79934	3.82777	3.83608	4.01707	3.33531	3.47309	5.54972	6.35126	5.92059	2.06083	1.7731	2.08889	4.69672	3.1544	3.60849	5.94052	1.97428	0.9312	0.8532	0.8656	0.926
NM_001331193	A930033H14Rik	RIKEN cDNA A930033H14 gene	1.50522	1.85217	1.65625	1.33596	1.12891	1.05484	1.79106	1.94191	1.94003	3.21158	3.64291	3.12893	1.68336	1.18773	1.35355	1.67121	1.17324	1.891	3.32781	1.40821	0.9312	0.8532	0.8656	0.926
NR_028363	AA465934	expressed sequence AA465934	10.5912	7.91406	8.05652	9.36824	9.76889	7.65961	11.1873	11.158	13.9995	11.7356	13.3433	11.0821	6.67832	7.3367	4.95616	8.85392	8.93224	12.1149	12.0537	6.32373	0.9312	0.4871	0.632	0.926
NM_001004174	AA467197	expressed sequence AA467197	84.3969	74.1014	76.1809	134.058	134.788	130.393	60.8523	61.0781	58.9015	83.2076	72.9386	79.0903	64.7875	68.9763	62.9473	78.2264	133.079	60.2773	78.4122	65.5704	<0.0001	<0.0001	0.8656	0.0009
NM_153416	Aaas	achalasia, adrenocortical insufficiency, alacrimia	41.9405	44.2034	44.6366	40.8297	39.4806	45.0987	26.451	29.0835	27.2339	29.9254	27.2345	29.3621	46.0663	44.4612	42.5359	43.5935	41.803	27.5895	28.8407	44.3544	0.9312	<0.0001	<0.0001	0.926
NM_030210	Aacs	acetoacetyl-CoA synthetase	19.5574	19.6993	20.2751	19.8292	18.2464	19.02	24.9876	23.6854	22.9723	21.2321	22.7067	20.7942	21.6078	19.5994	21.9022	19.8439	19.0319	23.8818	21.5777	21.0364	0.9312	0.3166	0.8656	0.926
NM_001357323,NM_025857,NR_151671,XR_379442	Aagab	alpha- and gamma-adaptin binding protein	8.29467	8.51061	8.48753	7.37732	7.5739	7.35959	9.29531	8.28329	8.30927	10.014	11.8571	10.7909	8.97028	9.71973	9.84187	8.43094	7.43693	8.62929	10.8873	9.51063	0.9312	0.8532	0.7992	0.926
NM_001040106,NM_177762,XM_006506191,XM_006506192,XM_017321597,XM_030255412,XM_030255413,XM_030255415,XM_030255416,XM_030255417,XM_030255418	Aak1	AP2 associated kinase 1	5.94167	7.8852	8.72787	6.73006	7.61639	5.44497	3.17512	4.79083	5.57356	7.61908	3.96696	4.31171	6.33804	8.20374	7.28312	7.51824	6.59714	4.51317	5.29925	7.27497	0.9312	0.5527	0.8468	0.926
NM_001177945,NM_001177946,NM_001177947,NM_183251,XM_006508114	Aamdc	adipogenesis associated Mth938 domain containing	7.73322	8.916	8.18124	6.65209	4.40933	5.38512	8.26878	9.20162	8.7377	7.06533	11.2674	8.56402	6.33118	5.81121	6.4313	8.27682	5.48218	8.73603	8.96557	6.19123	0.9312	0.8532	0.8656	0.926
NM_001190444,NM_146110,XM_006495957,XM_006495958	Aamp	angio-associated migratory protein	106.792	101.069	104.229	100.698	106.342	114.121	83.771	81.5027	85.575	110.991	109.979	109.272	110.733	104.712	107.868	104.03	107.054	83.6162	110.081	107.771	0.9312	<0.0001	0.1282	0.902
NM_001164818,NM_026661,XM_006500097	Aar2	AAR2 splicing factor homolog	10.2516	11.4436	11.3235	11.4663	9.9784	11.0033	12.4711	13.8869	13.0109	12.6052	10.9687	12.022	12.8989	11.4974	11.4258	11.0062	10.816	13.123	11.8653	11.9407	0.9312	0.7578	0.8656	0.926
NM_146217,XM_006530921,XM_006530922,XM_006530924,XM_017312748	Aars	alanyl-tRNA synthetase	56.7813	56.1772	57.9127	46.9796	44.9418	46.3761	39.5078	38.1546	37.6902	31.2724	29.5729	30.6105	46.6935	47.6064	47.4137	56.9571	46.0992	38.4508	30.4853	47.2379	0.0087	<0.0001	<0.0001	0.0224
NM_001358000,NM_198608,XM_011246401,XM_017317440,XR_385317	Aars2	alanyl-tRNA synthetase 2, mitochondrial	4.59237	4.69858	4.04493	4.06804	3.78031	4.51145	4.13957	3.4091	4.01469	4.28432	4.74465	4.15759	3.98975	3.46642	3.21064	4.44529	4.11994	3.85445	4.39552	3.5556	0.9312	0.8532	0.8656	0.926
NM_144829,XM_006534121,XM_030246279	Aarsd1	alanyl-tRNA synthetase domain containing 1	13.8188	11.5289	12.4659	12.5762	12.6261	12.7212	17.9134	19.0524	17.0686	9.93619	11.8686	11.0718	17.2205	19.1122	17.4175	12.6045	12.6412	18.0115	10.9589	17.9167	0.9312	0.1182	0.8656	0.4983
NM_173765,XM_006534853,XM_006534854,XM_006534856,XM_006534857,XM_006534859,XM_006534860,XM_011249421,XM_011249422,XM_011249423,XM_017320841,XM_030254390,XM_030254391,XM_030254392,XM_030254394,XR_001784673,XR_003955628,XR_003955629,XR_003955630,XR_389267,XR_389268,XR_880390,XR_880391	Aasdh	aminoadipate-semialdehyde dehydrogenase	1.01256	1.06742	1.27572	1.45196	1.11834	0.968924	2.09767	1.41088	2.10621	1.28785	1.31825	0.740711	1.7635	2.53329	1.36405	1.11857	1.17974	1.87159	1.1156	1.88695	0.9312	0.8532	0.8656	0.926
NM_001326359,NM_026276,NR_136940,NR_136941,XM_006509877,XM_017313535,XM_017313536,XM_030244527	Aasdhppt	aminoadipate-semialdehyde dehydrogenase-phosphopantetheinyl transferase	5.20007	8.07801	6.47363	5.13765	5.24687	6.99153	9.3664	9.70806	8.03056	6.36135	5.94452	7.3151	6.64108	6.99323	8.37468	6.5839	5.79202	9.03501	6.54032	7.33633	0.9312	0.6845	0.8656	0.926
NM_019816,XM_006533789,XM_011249153,XR_003949482,XR_388498,XR_388499,XR_879720	Aatf	apoptosis antagonizing transcription factor	11.572	9.35186	10.7482	8.94681	10.1581	12.1085	12.2229	10.2881	10.9421	7.82578	6.90312	8.10757	12.1291	12.0898	11.5503	10.5573	10.4045	11.151	7.61216	11.9231	0.9312	0.8532	0.6891	0.926
NM_001198785,NM_001198787,NM_007377,XM_006531991,XM_006531992,XM_006531993,XM_006531994,XM_006531995,XM_030245475,XR_003949229	Aatk	apoptosis-associated tyrosine kinase	6.08549	6.84217	5.93255	9.66674	9.01437	9.63961	8.83112	10.04	8.95134	7.05346	6.92598	5.74252	9.54948	7.84983	8.30401	6.28674	9.44024	9.27416	6.57398	8.56777	0.9312	0.5566	0.8656	0.926
XM_011249626,XM_011249627,XM_030255017,XM_030255018	AB010352	cDNA sequence AB010352, transcript variant X1	2.07098	1.99511	2.15049	1.80874	1.95341	2.04787	3.573	4.28142	4.67732	1.78801	1.97868	2.03659	2.01342	2.12782	1.92767	2.07219	1.93668	4.17725	1.93443	2.02297	0.9312	0.7601	0.8656	0.926
NM_001170978,NM_172961	Abat	4-aminobutyrate aminotransferase	0.097043	0	0.107113	0	0	0	3.84504	3.26206	3.70365	0	0	0	0	0	0	0.068052	0	3.60358	0	0	0.9312	0.4222	0.8656	0.926
NM_013454,XM_006537554,XM_006537555,XM_006537556	Abca1	ATP-binding cassette, sub-family A (ABC1), member 1	34.338	38.0713	39.8753	34.5471	34.3418	28.6725	48.3515	46.3474	50.7202	42.3391	43.6851	44.5592	32.0363	37.6085	30.8502	37.4282	32.5205	48.473	43.5278	33.4983	0.6694	<0.0001	0.1233	0.8491
NM_001368624,NM_007379,XM_006497609,XM_006497610,XM_006497611,XM_006497614,XM_006497615,XM_006497616,XM_030246714,XM_030246727	Abca2	ATP-binding cassette, sub-family A (ABC1), member 2	4.20721	3.9477	4.23529	4.90011	5.18591	3.62744	7.22838	7.21928	7.77133	6.61593	6.82612	7.38666	5.94498	5.06512	5.13744	4.13006	4.57115	7.40633	6.9429	5.38251	0.9312	0.4835	0.717	0.926
NM_001039581,NM_013855,XM_006524370,XR_001782080	Abca3	ATP-binding cassette, sub-family A (ABC1), member 3	27.7007	28.106	28.4667	29.4555	29.5252	29.9313	21.4559	21.2693	22.6714	25.3129	27.4624	25.5433	23.9574	23.4903	22.0131	28.0911	29.6373	21.7989	26.1062	23.1536	0.9312	0.0529	0.8656	0.5846
NM_007378,XM_006500911,XM_006500912,XM_017319439,XM_017319440,XR_003954273,XR_375477,XR_375478	Abca4	ATP-binding cassette, sub-family A (ABC1), member 4	2.69161	2.3355	2.29744	4.28253	3.88331	3.92992	1.16016	1.12704	1.39917	0.78198	0.535897	0.591634	4.46939	4.17397	3.8866	2.44151	4.03192	1.22879	0.636504	4.17665	0.9312	0.8532	0.8656	0.926
NM_147219,XM_006533065,XR_001779961	Abca5	ATP-binding cassette, sub-family A (ABC1), member 5	2.61241	2.53778	3.10635	3.66986	3.89798	3.5198	2.8697	2.36379	2.60951	2.64176	2.67607	3.1311	3.26654	3.28594	3.03701	2.75218	3.69588	2.61433	2.81631	3.1965	0.9312	0.8532	0.8656	0.926
NM_001347081,NM_013850,XM_006513711,XM_006513712,XM_006513714,XM_017313958,XR_001779531,XR_003948698,XR_003948699	Abca7	ATP-binding cassette, sub-family A (ABC1), member 7	12.9681	13.9363	14.2496	17.7303	16.8964	17.633	7.6535	8.32294	7.4709	15.3896	15.3629	15.6197	14.5051	14.2835	14.9868	13.718	17.4199	7.81578	15.4574	14.5918	0.9312	0.0765	0.8656	0.926
NM_019552,XM_006531201	Abcb10	ATP-binding cassette, sub-family B (MDR/TAP), member 10	2.61982	2.74897	3.2248	2.4886	2.47603	2.3763	3.32985	2.86628	2.61696	2.86783	2.39428	2.13474	3.50858	3.28972	3.27938	2.86453	2.44698	2.93769	2.46562	3.35923	0.9312	0.8532	0.8656	0.926
NM_011075,XM_030254200	Abcb1b	ATP-binding cassette, sub-family B (MDR/TAP), member 1B	7.41714	7.53526	7.05856	6.43692	7.76718	7.30983	7.1684	6.30508	6.78767	7.18666	7.19975	7.79354	12.7562	12.9792	14.4513	7.33699	7.17131	6.75372	7.39332	13.3956	0.9312	0.8532	0.8656	0.3375
NM_023732,XM_006496552	Abcb6	ATP-binding cassette, sub-family B (MDR/TAP), member 6	4.55268	3.81993	3.8177	4.7983	3.52201	5.0496	2.73326	3.71796	2.79837	3.37026	4.2362	4.6675	3.23748	3.17752	3.69156	4.06344	4.45664	3.08319	4.09132	3.36885	0.9312	0.8532	0.8656	0.926
NM_009592	Abcb7	ATP-binding cassette, sub-family B (MDR/TAP), member 7	3.97185	3.74392	3.31288	4.05383	3.77817	4.25875	7.23466	6.75957	6.84093	4.89848	4.35889	5.1368	3.7056	4.03615	3.54889	3.67622	4.03025	6.94505	4.79806	3.76355	0.9312	0.4851	0.8656	0.926
NM_029020,XM_006535812,XM_011249790	Abcb8	ATP-binding cassette, sub-family B (MDR/TAP), member 8	11.1555	10.2352	10.0409	11.4563	11.2735	11.4156	15.4992	15.9074	15.1224	9.45348	10.416	10.0242	9.38067	9.71655	9.17491	10.4772	11.3818	15.5097	9.96457	9.42404	0.9312	0.1603	0.8656	0.926
NM_019875,XM_017321012,XR_001784728	Abcb9	ATP-binding cassette, sub-family B (MDR/TAP), member 9	1.05053	1.3979	1.68484	0.683344	0.567411	0.790383	1.96237	2.44647	2.68592	2.80211	2.47151	1.70977	1.10608	0.692296	0.825424	1.37776	0.680379	2.36492	2.3278	0.8746	0.9312	0.8532	0.8656	0.926
NM_008576,XM_006521839,XM_017316888,XR_003951767	Abcc1	ATP-binding cassette, sub-family C (CFTR/MRP), member 1	19.0127	18.5007	19.1666	18.9583	17.8608	18.4829	13.3732	13.6895	12.4838	25.3429	24.0857	23.8707	22.0388	22.9508	21.7569	18.8934	18.434	13.1822	24.4331	22.2488	0.9312	0.0911	0.1849	0.926
NM_001347396,NM_145140,NM_170680,XM_017317441,XM_017317442,XR_001782068,XR_385318,XR_876485	Abcc10	ATP-binding cassette, sub-family C (CFTR/MRP), member 10	1.41427	1.74849	1.30211	1.34408	0.877119	0.89336	1.99578	1.53493	1.22528	2.00441	1.57519	1.34458	1.54236	1.47546	1.42237	1.48829	1.03819	1.58533	1.6414	1.48006	0.9312	0.8532	0.8656	0.926
NM_001033336,NM_001163675,NM_001163676,XM_006519010,XR_874344	Abcc4	ATP-binding cassette, sub-family C (CFTR/MRP), member 4	5.40509	5.70599	6.22753	5.98972	6.66093	6.79409	4.64268	5.25573	5.04292	11.3962	11.9948	12.2239	11.804	13.2607	12.089	5.77954	6.48158	4.98044	11.8716	12.3846	0.9312	0.8532	0.124	0.2453
NM_013790,NM_176839,XM_006522208,XM_006522209,XM_006522212,XM_006522213,XM_006522214,XM_006522215,XM_017317029,XM_030249144,XM_030249145,XM_030249146,XM_030249147,XM_030249148,XR_001781830,XR_001781831,XR_001781832,XR_001781833,XR_001781834,XR_001781835,XR_001781836,XR_384568,XR_384569	Abcc5	ATP-binding cassette, sub-family C (CFTR/MRP), member 5	19.9677	19.3328	21.5507	25.0913	24.6658	20.8541	13.6442	12.4699	10.9056	30.9886	37.0031	36.1486	20.9565	23.6078	21.3261	20.2837	23.5371	12.3399	34.7134	21.9635	0.9312	0.0085	<0.0001	0.926
NM_007435	Abcd1	ATP-binding cassette, sub-family D (ALD), member 1	8.91666	10.0709	10.8436	7.6403	8.0478	9.151	11.3087	11.4473	10.9328	9.27561	9.18747	9.15557	15.118	16.1006	14.5726	9.94373	8.2797	11.2296	9.20622	15.2638	0.9312	0.8532	0.8656	0.4969
NM_001355756,NM_008991	Abcd3	ATP-binding cassette, sub-family D (ALD), member 3	9.90461	10.8908	10.2777	12.8206	12.6656	11.2627	17.3536	17.0473	16.7162	11.0849	11.2917	11.6326	11.443	11.7095	12.7113	10.3577	12.2496	17.0391	11.3364	11.9546	0.9312	0.0358	0.8656	0.926
NM_008992,XM_006515613,XM_006515614,XM_006515616,XM_006515617,XM_030246618,XM_030246619,XR_001780435,XR_001780438,XR_003950000,XR_003950001,XR_003950002	Abcd4	ATP-binding cassette, sub-family D (ALD), member 4	18.1979	17.6678	16.37	15.761	15.9476	15.911	12.81	15.213	11.5586	13.6817	11.9343	13.601	26.7578	26.1694	27.2282	17.4119	15.8732	13.1938	13.0723	26.7185	0.9312	0.2823	0.3794	0.0328
NM_015751,NR_152614	Abce1	ATP-binding cassette, sub-family E (OABP), member 1	44.6463	43.4897	42.1973	35.9839	34.577	36.54	38.8672	37.6774	36.9944	25.548	22.9698	25.2377	33.9821	40.1541	36.5866	43.4444	35.7003	37.8463	24.5852	36.9076	0.1323	0.1001	<0.0001	0.2559
NM_013854	Abcf1	ATP-binding cassette, sub-family F (GCN20), member 1	48.0769	50.6462	51.9376	37.4355	38.991	40.9756	41.5888	40.8777	38.7904	45.3116	47.1975	45.0542	30.0236	30.1854	29.6261	50.2202	39.134	40.419	45.8544	29.945	0.0069	0.0006	0.3742	<0.0001
NM_001190443,NM_001359205,NM_013853,XM_006535727	Abcf2	ATP-binding cassette, sub-family F (GCN20), member 2	64.224	63.1192	62.1344	63.5863	64.9115	70.9859	58.1317	60.379	55.2963	56.8887	60.3044	56.8316	63.4286	63.0338	66.5287	63.1592	66.4946	57.9357	58.0082	64.3304	0.9312	0.1374	0.2382	0.926
NM_013852,XR_001781829,XR_384567	Abcf3	ATP-binding cassette, sub-family F (GCN20), member 3	21.5809	22.0565	19.3553	20.3129	17.8314	20.4349	18.3795	22.7004	17.5866	28.9423	26.0948	26.396	23.5257	20.7686	23.268	20.9976	19.5264	19.5555	27.1444	22.5208	0.9312	0.8532	0.119	0.926
NM_009593	Abcg1	ATP binding cassette subfamily G member 1	8.92035	8.84884	9.30899	8.24927	8.20069	9.31327	4.51997	5.16888	4.74648	22.5904	21.2959	22.6069	6.11573	5.98013	6.60139	9.02606	8.58774	4.81177	22.1644	6.23242	0.9312	0.283	<0.0001	0.926
NM_001355477,NM_011920,XM_006506148,XM_006506149,XM_006506150,XM_006506151,XM_011241362,XM_030255399,XM_030255400,XM_030255402	Abcg2	ATP binding cassette subfamily G member 2 (Junior blood group)	86.0059	77.0485	78.8214	45.9391	52.3435	48.8361	52.6416	55.0149	54.3467	38.6424	37.6961	36.7465	73.1252	72.927	73.2986	80.6253	49.0396	54.0011	37.695	73.1169	<0.0001	<0.0001	<0.0001	0.1373
NR_003522	Abhd1	abhydrolase domain containing 1	2.44799	1.89647	2.75727	2.11135	2.31304	2.38039	2.79652	2.17555	1.45842	2.41943	2.32186	2.15118	1.58919	1.49615	1.9528	2.36724	2.26826	2.1435	2.29749	1.67938	0.9312	0.8532	0.8656	0.926
NM_001272070,NM_172511,NR_073572,XM_006521975,XM_006521976,XM_011245865,XM_030249038	Abhd10	abhydrolase domain containing 10	8.10472	6.42989	6.23818	5.91209	5.28072	5.11989	5.77787	5.38539	6.60307	9.28442	7.54895	7.05622	6.58273	6.3028	7.58908	6.92426	5.43757	5.92211	7.9632	6.82487	0.9312	0.8532	0.8656	0.926
NM_001190437,NM_145215,NR_033794,XM_006504492,XR_003955705	Abhd11	abhydrolase domain containing 11	6.97757	5.9859	6.52862	5.95683	5.21597	6.23885	6.4049	7.83203	6.90819	5.6173	4.32385	4.62229	6.05145	6.6018	8.53661	6.49736	5.80388	7.04837	4.85448	7.06329	0.9312	0.8532	0.8656	0.926
NM_001356549,NM_001356550,NM_024465,NR_151505,XM_006500365,XM_006500367	Abhd12	abhydrolase domain containing 12	17.1999	16.411	18.6702	15.4985	17.2737	15.6854	26.2664	22.0263	22.7666	19.9429	19.8224	17.8972	18.2818	19.2656	22.3191	17.427	16.1525	23.6865	19.2209	19.9555	0.9312	0.0546	0.8656	0.926
NM_001081119,NM_026868	Abhd13	abhydrolase domain containing 13	7.62613	8.81212	8.51415	6.82785	7.3142	7.69204	9.6922	9.63813	9.96932	6.75755	7.33161	6.85107	6.23912	7.6042	7.82277	8.31746	7.27803	9.76655	6.98008	7.22203	0.9312	0.8532	0.8656	0.926
NM_001110271,NM_001110272,NM_001359225,XM_006511796,XM_006511802,XM_006511803,XM_006511805,XM_011242910,XM_017313549,XM_017313550,XM_017313551,XM_017313552,XM_017313553,XM_017313554,XM_017313555,XM_030244546,XM_030244547,XM_030244548,XM_030244549	Abhd14a	abhydrolase domain containing 14A	3.76068	2.03085	3.73681	3.44315	2.379	1.90836	4.40517	4.51753	3.50782	3.26577	3.23063	3.36285	4.01295	2.88175	2.89975	3.17611	2.57684	4.1435	3.28642	3.26482	0.9312	0.8532	0.8656	0.926
NM_029631,XM_006511848,XM_017313683,XM_030244698	Abhd14b	abhydrolase domain containing 14b	4.11197	4.37894	3.92194	4.90269	4.42115	3.97213	9.54943	9.95829	8.56249	6.12736	5.40393	7.38295	5.71733	4.19188	5.82192	4.13762	4.43199	9.35674	6.30475	5.24371	0.9312	0.1378	0.8571	0.926
NM_178592,XM_030249600,XR_001782059,XR_385303	Abhd16a	abhydrolase domain containing 16A	31.3766	32.7295	32.3117	20.8882	23.6674	22.8817	33.4662	29.3861	28.0825	39.8212	37.2354	39.6731	23.7028	19.0922	21.1509	32.1393	22.4791	30.3116	38.9099	21.3153	0.0274	0.8149	0.0715	0.0075
NM_145421,XM_006513504,XM_017313894,XM_030245023	Abhd17a	abhydrolase domain containing 17A	77.6979	80.5137	111.902	103.817	109.436	105.663	113.604	114.135	111.682	152.323	121.707	138.83	141.539	109.642	103.14	90.038	106.305	113.14	137.62	118.107	<0.0001	<0.0001	<0.0001	<0.0001
NM_146096,XM_011247228	Abhd17b	abhydrolase domain containing 17B	12.5586	13.7291	12.619	14.7145	12.4358	12.6352	16.2981	17.1459	16.8018	13.6539	11.9121	14.8269	12.3423	12.8782	11.7792	12.9689	13.2618	16.7486	13.4643	12.3332	0.9312	0.3683	0.8656	0.926
NM_133722	Abhd17c	abhydrolase domain containing 17C	11.6663	13.6103	13.2097	12.2873	12.3	11.1661	13.2835	13.3042	14.8172	15.5021	13.0909	16.32	11.0512	11.0511	12.2255	12.8288	11.9178	13.8017	14.971	11.4426	0.9312	0.8532	0.8614	0.926
NM_026622,XM_006500779,XM_006500780,XM_006500781,XM_017319591,XM_017319592,XM_030252629,XR_001783694	Abhd18	abhydrolase domain containing 18	0.974824	0.747532	0.939112	1.83943	0.881244	1.08881	2.48959	2.09076	1.53982	0.563275	0.405853	0.382298	0.813343	1.6717	1.31286	0.887156	1.26983	2.04006	0.450475	1.26597	0.9312	0.8532	0.8656	0.926
NM_018811	Abhd2	abhydrolase domain containing 2	15.552	17.0518	17.6853	13.6689	12.7034	12.5344	16.5577	16.0938	16.6124	15.1822	15.951	15.923	11.9515	12.6504	11.7583	16.763	12.9689	16.4213	15.6854	12.1201	0.9312	0.8532	0.8656	0.6577
NM_001205181,NM_134076,XM_006518367	Abhd4	abhydrolase domain containing 4	36.6264	36.3275	37.686	38.1404	37.0884	37.5382	26.7405	26.5533	25.1897	30.9229	30.9804	31.3313	62.3684	63.9199	68.0868	36.88	37.589	26.1612	31.0782	64.7917	0.9312	0.0001	0.1539	<0.0001
NM_001359207,NM_026179,NR_152865,XM_030244526	Abhd5	abhydrolase domain containing 5	12.801	12.7235	12.1414	14.6778	15.1437	15.1689	14.1498	13.9489	13.2562	13.951	13.6268	14.2627	13.6492	13.5914	13.97	12.5553	14.9968	13.785	13.9468	13.7369	0.9312	0.8532	0.8656	0.926
NM_001331064,NM_001331065,NM_025341,XM_006518073	Abhd6	abhydrolase domain containing 6	4.16785	4.91759	3.20449	1.98821	5.1157	2.04408	8.61404	8.74221	10.8338	5.52661	7.77377	6.04755	5.90636	4.45928	4.989	4.09664	3.04933	9.39669	6.44931	5.11821	0.9312	0.1291	0.82	0.926
NM_022419,XM_030243705	Abhd8	abhydrolase domain containing 8	20.9527	18.6735	16.9104	11.9657	12.0033	14.317	20.3049	21.6288	21.3256	25.4207	24.0427	22.3255	18.3233	18.2853	18.6542	18.8455	12.762	21.0864	23.9297	18.4209	0.3776	0.7314	0.2488	0.926
NM_001077190,NM_001077192,NM_001077193,NM_001331043,NM_001331044,NM_001331045,NM_007380,NM_145994,XM_006497619,XM_030246741	Abi1	abl-interactor 1	41.8315	44.7152	43.7272	40.725	42.2407	40.7867	39.5813	41.039	41.1588	47.6024	44.6056	46.891	47.1881	46.4956	47.7224	43.4246	41.2508	40.593	46.3663	47.1354	0.9312	0.5955	0.6899	0.9095
NM_001198570,NM_001198571,NM_198127,XM_006496075,XM_006496076,XM_006496077,XM_006496078,XM_006496079,XM_006496080,XM_006496081,XM_006496084,XM_006496085,XM_011238539,XM_017321240,XM_017321244,XM_017321246,XM_017321247,XM_017321249,XM_030255006,XM_030255012,XM_030255013,XM_030255016,XM_030255020,XM_030255021,XM_030255022	Abi2	abl-interactor 2	5.57131	5.95439	5.05878	8.74072	9.50965	7.93965	6.10549	6.28496	6.85514	10.3478	11.3056	9.85528	7.5565	7.24015	7.45731	5.52816	8.73001	6.4152	10.5029	7.41799	0.9312	0.8532	0.2667	0.926
NM_001163464,NM_025659,XM_006533956,XM_017314707,XM_017314708,XM_017314709,XM_017314710,XM_030246224,XM_030246225,XM_030246226,XM_030246227,XM_030246228,XM_030246229	Abi3	ABI gene family, member 3	23.5161	27.5904	25.7505	28.7378	31.162	35.7656	38.1391	42.9237	35.9738	29.1865	29.0971	32.499	32.173	29.4162	32.5217	25.619	31.8885	39.0122	30.2609	31.3703	0.3421	<0.0001	0.3218	0.3968
NM_001081420,XM_011250006	Abitram	actin binding transcription modulator	6.27679	6.08654	5.97263	3.8594	4.0879	3.68199	5.09396	6.39969	4.82762	6.66877	6.19406	6.6531	5.7728	5.27966	4.98892	6.11199	3.87643	5.44042	6.50531	5.34713	0.9312	0.8532	0.8656	0.926
NM_001112703,NM_001283045,NM_001283046,NM_001283047,NM_009594,XM_006497621	Abl1	c-abl oncogene 1, non-receptor tyrosine kinase	16.7126	17.8101	18.2984	17.0162	16.475	18.5291	18.4753	19.0741	19.2605	30.8699	30.5124	31.0958	19.5769	19.1504	18.5198	17.607	17.3401	18.9366	30.826	19.0824	0.9312	0.8532	<0.0001	0.926
NM_001136104,NM_009595,XM_006496613,XM_006496614,XM_006496615,XM_006496616,XM_006496617,XM_006496620,XM_006496621,XM_006496622,XM_011238737,XM_011238738	Abl2	v-abl Abelson murine leukemia viral oncogene 2 (arg, Abelson-related gene)	6.53921	7.06511	6.84081	7.05026	7.38723	7.39439	5.18696	5.52018	5.19741	6.2162	6.3058	5.97568	7.3029	8.1662	7.0877	6.81505	7.27729	5.30152	6.16589	7.51893	0.9312	0.8532	0.8656	0.926
NM_001103177,NM_001103178,NM_001290813,NM_001290815,NM_001290816,NM_001347459,NM_001362445,NM_001362446,NM_178688,XM_006527028,XM_006527033,XM_006527034,XM_006527035,XM_006527036,XM_006527037,XM_006527038,XM_006527039,XM_006527040,XM_006527041,XM_006527044,XM_006527048,XM_017318172,XM_017318173,XM_017318174,XM_017318175,XM_017318177,XM_017318178,XM_017318179,XM_017318181,XM_017318182,XM_017318183…	Ablim1	actin-binding LIM protein 1	50.2078	51.1321	51.0486	47.1384	48.6109	48.4203	59.5454	59.1581	59.5754	31.1085	30.8963	32.8669	43.5415	45.4533	45.7921	50.7962	48.0565	59.4263	31.6239	44.929	0.9312	0.0035	<0.0001	0.3746
NM_001164491,NM_001360868,NM_198649,XM_006526005,XM_006526006,XM_006526007,XM_006526008,XM_006526009,XM_006526010,XM_006526012,XM_030250506,XM_030250507,XM_030250508	Ablim3	actin binding LIM protein family, member 3	0.072489	0.131636	0.078232	0.023059	0	0	2.08202	1.86194	2.0711	0	0.025982	0.041979	0.12618	0.08835	0.231608	0.094119	0.00768633	2.00502	0.0226537	0.148713	0.9312	0.7994	0.8656	0.926
NM_001291186,NM_001346670,NM_001363379,NM_198018,NM_198894,NM_198895,XM_030245469,XM_030245470,XR_003949222,XR_003949223,XR_003949224	Abr	active BCR-related gene	14.4199	14.1476	15.1549	10.3576	10.0918	10.0667	22.6996	27.1595	26.9477	17.8635	17.8733	13.3635	13.5312	14.8526	14.5142	14.5741	10.172	25.6023	16.3668	14.2993	0.817	<0.0001	0.8656	0.926
NM_001359559,NM_001359560,NM_028440	Abracl	ABRA C-terminal like	61.6924	66.1424	59.4153	67.6917	65.4333	68.7748	59.5665	59.3828	53.6802	60.0689	58.6513	74.5294	67.8463	63.0747	63.4774	62.4167	67.2999	57.5432	64.4165	64.7995	0.6751	0.1807	0.8656	0.926
NM_172405,XM_006535217,XM_006535218,XM_030254801,XR_001784743,XR_001784744,XR_003955708,XR_389290	Abraxas1	BRCA1 A complex subunit	5.06509	4.33184	4.22162	4.12633	4.51269	5.01038	4.72294	4.22391	5.55837	4.47345	4.87729	4.35659	5.73804	5.29551	5.28129	4.53951	4.5498	4.83507	4.56911	5.43828	0.9312	0.8532	0.8656	0.926
NM_198017	Abraxas2	BRISC complex subunit	15.2171	14.1259	13.3391	13.4701	15.2988	15.1346	12.9995	14.5574	11.8786	14.4757	12.3491	15.0391	11.5984	11.3205	13.2611	14.2274	14.6345	13.1452	13.9546	12.06	0.9312	0.8532	0.8656	0.926
NM_013924	Abt1	activator of basal transcription 1	3.20799	3.74218	3.54178	3.41685	3.13718	3.40036	3.34106	2.92379	2.64073	2.60054	2.26995	2.65726	3.22918	3.40315	3.58941	3.49732	3.31813	2.96853	2.50925	3.40725	0.9312	0.8532	0.8656	0.926
NM_001362152,NM_030251,NR_155424,XM_006506791,XM_006506792,XM_006506793,XM_030255680,XM_030255681,XR_003956266	Abtb1	ankyrin repeat and BTB (POZ) domain containing 1	3.90256	4.62391	4.71892	4.41845	4.58635	4.1071	4.04263	5.39767	4.565	3.6861	2.96271	3.58952	4.78085	5.09678	5.9585	4.41513	4.37063	4.66843	3.41278	5.27871	0.9312	0.8532	0.8656	0.926
NM_001357516,NM_130864,XM_006511923,XM_030244018,XM_030244019	Acaa1a	acetyl-Coenzyme A acyltransferase 1A	20.4752	20.6211	22.38	18.553	17.197	19.9305	22.5931	22.8825	21.3595	23.8054	20.4447	19.6628	21.6934	23.8005	20.5785	21.1588	18.5602	22.2784	21.3043	22.0241	0.9312	0.8532	0.8656	0.926
NM_146230,XM_006512114,XM_006512116,XM_011242970	Acaa1b	acetyl-Coenzyme A acyltransferase 1B	0.827772	1.5033	1.00433	1.12381	1.33994	1.13207	1.15209	1.21321	1.49301	1.09133	1.46358	1.45757	1.38357	1.70341	1.29591	1.1118	1.19861	1.2861	1.3375	1.46097	0.9312	0.8532	0.8656	0.926
NM_177470	Acaa2	acetyl-Coenzyme A acyltransferase 2 (mitochondrial 3-oxoacyl-Coenzyme A thiolase)	10.6133	11.5511	12.2349	16.2903	15.8452	14.3858	21.8533	24.8637	21.3568	12.1298	10.8418	11.175	12.3283	12.0451	13.9913	11.4665	15.5071	22.6913	11.3822	12.7882	0.9255	<0.0001	0.8656	0.926
NM_133360,XM_006531953,XM_006531954,XM_006531955,XM_006531956,XM_006531957,XM_011248666,XM_011248667,XM_030245461,XM_030245462,XM_030245463	Acaca	acetyl-Coenzyme A carboxylase alpha	3.88755	4.26905	5.19054	3.95005	4.7146	4.20571	6.81479	6.99645	6.63139	3.95253	3.7643	3.45146	5.31246	6.1787	6.66311	4.44905	4.29012	6.81421	3.72276	6.05142	0.9312	0.7045	0.8656	0.926
NM_133904,XM_006530111,XM_006530112,XM_006530113,XM_006530114	Acacb	acetyl-Coenzyme A carboxylase beta	2.65773	3.34415	3.29092	1.88647	2.05769	1.93548	5.57061	5.61224	5.46134	4.03091	3.99099	3.95027	3.94433	4.88998	4.46503	3.0976	1.95988	5.54806	3.99073	4.43311	0.9312	0.6845	0.8656	0.926
NM_028037,XM_006530458,XM_006530459,XM_006530460,XM_006530461,XM_006530462,XM_006530463,XM_030254817,XM_030254818	Acad10	acyl-Coenzyme A dehydrogenase family, member 10	6.55882	6.08394	7.23106	4.25018	5.13481	4.9102	7.16055	7.186	8.57698	5.98841	5.88608	6.31279	9.12019	8.33856	8.50715	6.62461	4.76506	7.64118	6.06243	8.6553	0.9312	0.8532	0.8656	0.926
NM_175324	Acad11	acyl-Coenzyme A dehydrogenase family, member 11	10.7328	11.727	11.8115	10.1486	11.2432	11.3668	12.0135	12.6998	11.7975	13.0456	11.3804	11.6487	16.6234	14.9045	15.8598	11.4238	10.9195	12.1702	12.0249	15.7959	0.9312	0.8532	0.8656	0.7324
NM_178799,XM_011248231	Acad12	acyl-Coenzyme A dehydrogenase family, member 12	5.10444	4.92172	4.80883	3.53137	3.13893	3.98262	7.11627	6.92761	7.54076	6.14844	6.40805	5.37078	6.73745	5.64328	6.40839	4.945	3.55097	7.19488	5.97575	6.26304	0.9312	0.7301	0.8656	0.926
NM_025862,XM_006510550,XM_030244509,XM_030244510,XR_001778975,XR_001778977,XR_003947975,XR_870536	Acad8	acyl-Coenzyme A dehydrogenase family, member 8	8.24121	8.49926	7.94336	7.53345	6.18768	7.71989	9.52297	8.07912	9.2188	8.27729	9.02476	8.79181	9.40935	8.30808	8.34264	8.22794	7.14701	8.9403	8.69795	8.68669	0.9312	0.8532	0.8656	0.926
NM_172678,XR_003954304	Acad9	acyl-Coenzyme A dehydrogenase family, member 9	7.45711	7.82622	9.1944	8.92557	10.4023	8.37898	8.57647	8.94359	8.55392	6.75542	6.9779	7.2174	9.72056	8.74239	10.0376	8.15924	9.23563	8.69132	6.98357	9.50019	0.9312	0.8532	0.8656	0.926
NM_007381	Acadl	acyl-Coenzyme A dehydrogenase, long-chain	9.7357	11.1537	9.90081	11.8538	12.3186	11.4494	18.6845	17.6645	16.8818	13.2759	12.8884	13.2885	14.3698	14.4191	15.0146	10.2634	11.8739	17.7436	13.151	14.6011	0.9312	0.0148	0.7007	0.7408
NM_007382	Acadm	acyl-Coenzyme A dehydrogenase, medium chain	17.3498	14.827	15.0821	16.4357	17.1543	19.3921	22.6597	22.4773	20.3493	13.6311	13.0523	12.5167	16.5463	18.278	16.5446	15.753	17.6607	21.8288	13.0667	17.1229	0.9312	0.0649	0.7487	0.926
NM_007383	Acads	acyl-Coenzyme A dehydrogenase, short chain	17.6584	18.2889	18.6155	14.018	15.0915	13.8438	22.2388	21.7904	21.3143	16.3093	21.034	19.1759	19.7311	19.5609	21.5737	18.1876	14.3178	21.7812	18.8397	20.2886	0.9312	0.4093	0.8656	0.926
NM_025826,XR_003946541	Acadsb	acyl-Coenzyme A dehydrogenase, short/branched chain	18.1647	20.8673	19.4665	14.5164	15.8729	16.5555	23.5771	23.2321	20.5046	20.7372	19.1179	19.2176	16.983	17.0096	16.8023	19.4995	15.6483	22.4379	19.6909	16.9316	0.9312	0.5675	0.8656	0.926
NM_017366	Acadvl	acyl-Coenzyme A dehydrogenase, very long chain	33.8434	33.8668	33.3075	29.6063	31.5746	34.774	44.0558	43.2858	37.1718	32.1078	31.9748	31.5689	33.3461	31.2978	32.001	33.6726	31.985	41.5045	31.8838	32.215	0.9312	0.0097	0.8656	0.926
NM_153788,XM_017314457,XM_030245827	Acap1	ArfGAP with coiled-coil, ankyrin repeat and PH domains 1	18.3451	17.9233	14.2909	28.4798	27.7265	27.9628	5.8247	6.3126	5.80359	14.862	15.4404	13.8243	13.3448	11.5165	13.5105	16.8531	28.0564	5.9803	14.7089	12.7906	0.0061	0.0001	0.8614	0.8152
NM_030138,XM_006522743,XM_006522744,XM_006522746,XM_006522747,XM_006522748,XM_006522749,XM_017317162,XM_017317163,XM_017317164,XR_384613,XR_384614	Acap2	ArfGAP with coiled-coil, ankyrin repeat and PH domains 2	29.9481	30.9919	31.0214	32.0267	30.7679	32.1422	32.0155	29.1846	29.8361	55.8367	57.7926	58.1288	35.3702	37.6964	38.3508	30.6538	31.6456	30.3454	57.2527	37.1391	0.9312	0.8532	<0.0001	0.264
NM_207223,XM_006538541,XM_006538542	Acap3	ArfGAP with coiled-coil, ankyrin repeat and PH domains 3	7.14978	7.53444	7.71657	8.71222	9.63994	8.41657	5.21621	5.15228	5.99009	8.42692	9.4226	9.3549	7.13723	6.23334	6.3921	7.46693	8.92291	5.45286	9.06814	6.58756	0.9312	0.7806	0.8656	0.926
NM_144784	Acat1	acetyl-Coenzyme A acetyltransferase 1	13.3433	12.7524	13.886	12.4606	14.1369	13.9965	21.7668	22.0266	22.1753	19.4099	19.4329	20.0166	17.5597	17.8547	17.1761	13.3273	13.5314	21.9896	19.6198	17.5302	0.9312	0.0033	0.1061	0.7779
NM_009338	Acat2	acetyl-Coenzyme A acetyltransferase 2	12.0023	13.7044	12.456	11.9244	11.0299	10.9312	9.3439	9.61412	9.08915	12.6942	12.3917	12.4561	9.74052	10.7977	10.6008	12.7209	11.2952	9.34905	12.514	10.3797	0.9312	0.4602	0.8656	0.926
NM_153151,XM_030249675	Acat3	acetyl-Coenzyme A acetyltransferase 3	1.8795	2.29428	2.25132	2.20412	1.69772	1.7467	1.81455	2.1921	1.71968	1.80097	2.11974	1.76501	2.04034	1.6648	1.49267	2.1417	1.88285	1.90877	1.89524	1.7326	0.9312	0.8532	0.8656	0.926
NM_133225	Acbd3	acyl-Coenzyme A binding domain containing 3	28.7416	25.7796	25.5352	22.5597	20.3426	21.8719	21.7633	21.9028	22.0118	19.4072	18.102	18.1276	24.3842	23.4944	24.7302	26.6855	21.5914	21.8926	18.5456	24.2029	0.6159	0.1916	0.0199	0.926
NM_025988	Acbd4	acyl-Coenzyme A binding domain containing 4	10.4401	10.5126	10.0768	10.7973	8.59497	11.214	13.9679	13.4153	11.0937	9.80459	7.40656	9.28577	16.4861	13.177	13.7776	10.3432	10.2021	12.8256	8.83231	14.4802	0.9312	0.6781	0.8656	0.7955
NM_001102436,NM_001102437,NM_001102438,NM_001355637,NM_001355638,NM_001355639,NM_001355641,NM_001355642,NM_028793,NR_149742,XM_006498385,XM_030252126,XM_030252127,XM_030252128,XM_030252129	Acbd5	acyl-Coenzyme A binding domain containing 5	16.2074	16.7924	17.2113	13.863	13.9642	15.3701	20.5554	18.6142	17.3961	18.2985	16.2029	17.3334	17.5342	16.1105	15.8883	16.737	14.3991	18.8552	17.2783	16.511	0.9312	0.7576	0.8656	0.926
NM_001145781,NM_026683,NM_028250,XM_006529883,XR_387197	Acbd6	acyl-Coenzyme A binding domain containing 6	24.5899	22.6532	27.2557	19.7577	22.4773	22.0404	21.3541	24.8254	26.6179	23.0665	19.2854	20.8502	26.7783	27.2982	27.6216	24.833	21.4252	24.2658	21.0673	27.2327	0.9312	0.8532	0.5	0.926
NM_001290782,NM_183220,XM_006499760,XM_006499761,XM_006499763,XM_006499764,XM_006499765,XM_006499766,XM_006499768,XM_011239623,XM_011239625,XM_030251802,XM_030251803,XM_030251804,XR_374480	Accs	1-aminocyclopropane-1-carboxylate synthase (non-functional)	2.34836	2.268	2.51046	1.81934	1.63353	2.13359	2.71842	2.6755	2.90807	2.83102	3.79691	3.7544	1.64797	1.4068	2.6769	2.37561	1.86215	2.76733	3.46078	1.91056	0.9312	0.8532	0.8656	0.926
NM_001012638,NM_001348349,NR_145824,NR_145825,XM_006531169,XM_006531170,XM_006531174,XM_006531175,XM_011248435,XM_030243661	Acd	adrenocortical dysplasia	15.2437	16.0998	15.1661	16.2646	13.3571	15.0196	14.1935	14.7777	15.656	12.2188	11.596	10.829	17.4694	15.5086	15.5667	15.5032	14.8804	14.8757	11.548	16.1816	0.9312	0.8532	0.4567	0.926
NM_001281819,NM_009598,NM_207624	Ace	angiotensin I converting enzyme (peptidyl-dipeptidase A) 1	7.25708	7.46962	8.0821	5.6877	5.34083	5.41431	24.2923	25.4618	24.8746	12.0193	12.537	11.3318	6.00642	6.41168	5.14576	7.60293	5.48095	24.8763	11.9627	5.85462	0.9312	<0.0001	0.3755	0.926
NM_001290541,NM_001290543,NM_139306,XM_006537877,XM_006537878,XM_011250012	Acer2	alkaline ceramidase 2	19.9906	21.4262	21.6458	10.0003	10.0375	10.2369	72.5732	74.0127	68.8185	18.9704	16.5377	17.2622	28.9407	28.648	27.3861	21.0209	10.0916	71.8014	17.5901	28.3249	0.0081	<0.0001	0.5765	0.159
NM_001360615,NM_001360616,NM_001360617,NM_025408,NR_153759,XM_030242889	Acer3	alkaline ceramidase 3	13.4582	12.4268	12.1089	8.03462	8.00136	7.19176	15.8603	14.8599	16.0416	26.4475	24.0305	28.4249	7.95402	8.34997	8.45429	12.6647	7.74258	15.5873	26.3009	8.25276	0.6669	0.572	<0.0001	0.7224
NM_001085472,NM_001085473,NM_001242605,NM_001242606,NM_019567,NM_023190,XM_006519296,XM_006519297,XM_006519298,XM_006519301,XM_006519304,XM_006519308,XM_030247893,XM_030247894,XM_030247895,XM_030247896,XR_003950867,XR_003950868,XR_003950869,XR_003950870,XR_003950871,XR_003950872,XR_003950873,XR_003950874,XR_003950875,XR_003950876	Acin1	apoptotic chromatin condensation inducer 1	33.6024	34.0206	39.1998	41.5721	43.0373	46.4792	29.7345	29.268	29.7628	38.9222	44.5585	41.7284	46.8458	47.161	48.7593	35.6076	43.6962	29.5884	41.7364	47.5887	0.1022	0.0684	0.1205	0.0021
NM_001271607,NM_007722	Ackr3	atypical chemokine receptor 3	84.9499	90.7885	87.1964	83.3399	82.1513	88.2122	46.7943	48.2843	45.4641	162.595	162.128	160.476	99.0739	91.885	93.587	87.6449	84.5678	46.8475	161.733	94.8486	0.9312	<0.0001	<0.0001	0.1704
NM_001199296,NM_134037	Acly	ATP citrate lyase	60.6366	62.906	63.8962	46.4327	49.2042	49.0692	63.3223	68.9022	66.8169	62.1148	64.098	61.6779	69.1753	70.7325	67.7878	62.4796	48.2354	66.3471	62.6302	69.2319	0.0001	0.3512	0.8656	0.2255
NM_007386	Aco1	aconitase 1	10.3095	10.3397	10.55	7.338	6.98214	6.75891	13.5826	13.5133	15.0396	12.7766	13.4236	12.7922	9.92519	9.58728	9.37583	10.3997	7.02635	14.0451	12.9975	9.62943	0.9312	0.3978	0.7705	0.926
NM_080633	Aco2	aconitase 2, mitochondrial	84.8174	87.529	87.719	81.0434	84.7739	87.2146	83.622	82.1488	79.9687	84.7395	86.3547	82.8753	75.5912	79.7545	77.0085	86.6884	84.3439	81.9132	84.6565	77.4514	0.9312	0.1936	0.8656	0.0348
NM_025790	Acot13	acyl-CoA thioesterase 13	25.7941	25.7111	26.2507	25.8675	26.707	27.0902	14.6052	14.4693	13.9492	16.9496	15.5868	16.1531	28.6348	34.0791	34.1162	25.9186	26.5549	14.3412	16.2298	32.2767	0.9312	<0.0001	0.0034	0.285
NM_134188	Acot2	acyl-CoA thioesterase 2	1.83267	1.65404	1.59603	1.41147	1.13135	1.20927	2.69117	2.70887	3.27114	2.09875	1.59313	1.79788	3.49392	3.07219	3.02087	1.69425	1.2507	2.8904	1.82992	3.19566	0.9312	0.8532	0.8656	0.926
NM_001146057,NM_001146058,NM_001369273,NM_001369274,NM_001369275,NM_001369276,NM_133348,XM_006539169,XM_030253767,XM_030253768,XM_030253769	Acot7	acyl-CoA thioesterase 7	38.2049	37.331	38.4232	37.2968	37.3564	37.4574	22.0594	20.6515	25.1243	22.8555	23.7664	21.1528	36.7469	37.1045	34.9907	37.9864	37.3702	22.6118	22.5916	36.2807	0.9312	<0.0001	<0.0001	0.926
NM_001362756,NM_001362757,NM_133240,XM_006498829,XM_006498831,XM_011239318,XM_011239319,XR_001781109	Acot8	acyl-CoA thioesterase 8	12.313	11.4497	9.76753	8.89263	9.90995	9.9435	8.66993	8.51028	8.4035	11.6212	11.5042	10.4787	10.4468	10.3426	10.7044	11.1767	9.58203	8.5279	11.2013	10.4979	0.9312	0.6405	0.8656	0.926
NM_001313718,NM_019736,XM_030251411	Acot9	acyl-CoA thioesterase 9	22.3939	24.6539	22.4555	23.1958	21.4254	22.7501	28.3517	28.9806	29.5987	14.9369	15.2277	16.688	20.7184	18.5893	20.955	23.1678	22.4571	28.977	15.6175	20.0876	0.9312	0.0835	0.0357	0.926
NM_001271898,NM_015729,XM_006532002	Acox1	acyl-Coenzyme A oxidase 1, palmitoyl	52.7425	53.3111	54.2369	54.8319	53.0214	56.9963	56.3424	55.5466	54.7461	61.1931	58.677	60.2126	40.8974	43.6767	41.6705	53.4302	54.9499	55.545	60.0276	42.0816	0.9312	0.7578	0.083	0.0043
NM_001357018,NM_001357019,NM_001357020,NM_030721,XM_006504196,XM_006504197,XM_006504199,XM_006504200,XM_006504201,XM_011240801,XM_017321179,XM_030254924	Acox3	acyl-Coenzyme A oxidase 3, pristanoyl	15.1994	16.0287	13.6676	12.5906	12.3206	12.1455	17.6589	16.7082	17.6221	14.3439	14.451	14.0771	18.6858	18.3118	19.3519	14.9653	12.3522	17.3297	14.2907	18.7832	0.9312	0.7045	0.8656	0.8827
NM_001110239,NM_021330,XR_381176	Acp1	acid phosphatase 1, soluble	6.49873	6.40273	7.14564	6.41541	6.68841	6.20466	8.10242	6.8258	8.0675	5.10396	5.29543	5.2329	8.57555	7.30642	7.52966	6.68236	6.43616	7.66524	5.21076	7.80387	0.9312	0.8532	0.8656	0.926
NM_001357067,NM_007387,XM_011239257,XR_003950055	Acp2	acid phosphatase 2, lysosomal	11.1426	11.5791	11.887	11.4775	11.1508	11.8173	13.0521	13.2254	12.9318	14.1541	14.4932	12.7743	12.9905	13.9968	13.4718	11.5362	11.4819	13.0698	13.8072	13.4864	0.9312	0.8532	0.8365	0.926
NM_019800,XR_003954368,XR_375566	Acp6	acid phosphatase 6, lysophosphatidic	161.29	148.782	163.831	63.3852	66.3114	65.9281	99.6408	102.092	103.069	36.8674	36.224	34.733	289.842	291.944	294.264	157.967	65.2082	101.601	35.9415	292.017	<0.0001	<0.0001	<0.0001	<0.0001
NM_001205049,NM_001277245,NM_001277246,NM_001277247,NM_013455,XM_006520299,XM_006520300,XM_030248276,XM_030248277	Acr	acrosin prepropeptide	0.260325	0.242512	0.297994	1.96592	0.851443	0.223431	1.35311	0.606621	0.730696	1.06575	0.375484	0.626433	0.327193	0.313291	0.317609	0.266944	1.0136	0.896808	0.689223	0.319364	0.9312	0.8532	0.8656	0.926
NM_001127340,NM_016845	Acrbp	proacrosin binding protein	0.264573	0.280737	0.979897	0.806982	0.771718	0.981652	2.36382	1.82841	1.64066	1.8955	1.20939	1.20919	2.12431	0.945142	2.19923	0.508402	0.853451	1.9443	1.43803	1.75623	0.9312	0.8532	0.8656	0.926
NM_153807,XR_003949445	Acsf2	acyl-CoA synthetase family member 2	20.8831	21.7316	22.4704	19.0181	20.1307	18.8939	28.4141	29.0528	29.0608	46.4971	45.9639	44.7837	21.8532	21.3076	20.0188	21.695	19.3476	28.8426	45.7482	21.0599	0.9312	0.0217	<0.0001	0.926
NM_144932,XM_006531030,XM_006531032,XM_030243568,XM_030243569,XM_030243570,XR_003947283,XR_003947284	Acsf3	acyl-CoA synthetase family member 3	5.61398	6.91982	6.37913	5.21022	4.85568	5.82123	5.83239	5.00294	5.28424	5.19588	5.34765	4.68967	6.73176	5.59071	5.90747	6.30431	5.29571	5.37319	5.07773	6.07665	0.9312	0.8532	0.8656	0.926
NM_001302163,NM_007981,XM_006509262,XM_006509264,XM_006509265,XM_006509266,XM_017312563,XM_030243285	Acsl1	acyl-CoA synthetase long-chain family member 1	2.20314	1.91723	2.56413	2.08126	2.41929	2.55415	3.59568	4.55018	3.08297	4.82856	5.54437	5.26265	2.74963	2.30842	2.14072	2.22817	2.35156	3.74294	5.21186	2.39959	0.9312	0.8532	0.6798	0.926
NM_001033606,NM_001136222,NM_028817	Acsl3	acyl-CoA synthetase long-chain family member 3	2.94565	3.38193	4.00411	2.58003	2.59402	2.28878	8.98024	8.72342	8.34121	4.47577	4.53276	4.34877	3.31076	3.21483	3.10296	3.4439	2.48761	8.68162	4.45243	3.20952	0.9312	0.1359	0.8656	0.926
NM_001033600,NM_019477,NM_207625,XM_011247842,XM_011247843,XM_030251379	Acsl4	acyl-CoA synthetase long-chain family member 4	11.0269	10.9824	11.3467	10.7611	11.3533	11.2411	16.5575	15.1974	15.6816	12.9176	11.0547	11.5694	10.6594	10.8891	11.2809	11.1186	11.1185	15.8122	11.8472	10.9431	0.9312	0.2057	0.8656	0.926
NM_027976,XM_006527178	Acsl5	acyl-CoA synthetase long-chain family member 5	67.4784	62.3834	67.8449	61.3873	63.1208	65.028	52.2012	51.041	51.5821	63.3515	59.8305	63.3685	55.1899	58.83	60.6068	65.9023	63.1787	51.6081	62.1835	58.2089	0.9312	<0.0001	0.51	0.1198
NM_019811	Acss2	acyl-CoA synthetase short-chain family member 2	1.33927	0.71739	0.704038	0.737655	0.569824	0.663517	1.38579	1.67388	1.28682	0.686431	0.811261	0.892357	0.718698	0.634588	0.933631	0.920234	0.656999	1.44883	0.796683	0.762306	0.9312	0.8532	0.8656	0.926
NM_001272041,NM_009606	Acta1	actin, alpha 1, skeletal muscle	4.45766	3.91217	5.18159	2.12811	1.53357	3.00828	0.231268	0	0.398005	0.128548	0.22645	0.422625	0	0.139002	0.204773	4.51714	2.22332	0.209758	0.259208	0.114592	0.9312	0.2658	0.396	0.7246
NM_007393,XM_030254057	Actb	actin, beta	1166.38	1126.86	1161.79	1344.25	1395.54	1460.24	886.367	901.36	872.339	1058.19	1058.55	1070.66	1157.59	1125.61	1104.39	1151.68	1400.01	886.689	1062.47	1129.19	<0.0001	<0.0001	<0.0001	<0.0001
NM_001313923,NM_009609	Actg1	actin, gamma, cytoplasmic 1	894.562	889.309	899.261	1024.36	1016.48	1054.78	888.584	906.718	871.636	542.397	538.729	537.091	850.809	847.317	824.733	894.377	1031.87	888.98	539.406	840.953	<0.0001	0.119	<0.0001	<0.0001
gene-Actg-ps1	Actg-ps1	actin, gamma, pseudogene 1	2.50492	3.18994	2.48144	3.72797	3.29127	3.50565	3.04144	3.33398	2.71804	1.28965	1.53209	1.88429	3.04258	2.0829	2.82929	2.72543	3.50829	3.03115	1.56868	2.65159	0.9312	0.8532	0.8656	0.926
NM_019673,XM_006535503	Actl6a	actin-like 6A	23.0007	21.3186	21.1314	30.8275	31.2719	32.8948	27.8189	27.6505	24.5166	21.4127	20.2857	19.0947	22.8329	24.6273	23.178	21.8169	31.6648	26.662	20.2644	23.5461	0.0231	0.1842	0.8656	0.926
NM_001346669,NM_134156,XM_006515384,XM_006515385,XM_006515386,XM_006515387,XM_006515389,XM_030246513,XM_030246514	Actn1	actinin, alpha 1	91.888	92.0821	94.0494	82.1355	82.5388	82.1155	54.0884	55.1471	55.3023	63.3657	65.5619	63.6457	77.8817	78.2552	74.1181	92.6732	82.2633	54.846	64.1911	76.7517	0.0135	<0.0001	<0.0001	<0.0001
NM_001360548,NM_001360549,NM_001360550,NM_021895,XM_006540255,XM_006540257	Actn4	actinin alpha 4	324.598	326.327	333.039	303.328	313.472	322.663	229.694	229.615	221.044	271.544	278.923	268.609	265.93	268.457	253.53	327.988	313.155	226.784	273.025	262.639	<0.0001	<0.0001	<0.0001	<0.0001
NM_019785	Actr10	ARP10 actin-related protein 10	23.2606	24.5032	24.9763	22.1883	23.1615	22.7518	26.7252	25.7953	27.9438	22.6533	19.7995	20.856	25.782	25.3574	23.5683	24.2467	22.7006	26.8214	21.1029	24.9026	0.9312	0.6577	0.6448	0.926
NM_001365070,NM_016860	Actr1a	ARP1 actin-related protein 1A, centractin alpha	78.2726	73.5246	75.1055	64.5887	64.8185	67.5655	66.2891	73.1318	73.1385	64.3734	64.1976	71.1601	64.8393	68.5155	66.7939	75.6342	65.6576	70.8531	66.577	66.7162	0.0205	0.193	0.0073	0.0458
NM_146107,XM_011238484,XM_011238485,XM_011238486	Actr1b	ARP1 actin-related protein 1B, centractin beta	80.4887	81.2121	81.9444	88.9398	84.7285	77.715	54.5353	56.2877	54.3938	78.1173	81.8204	79.3245	82.9991	83.3933	86.1804	81.2151	83.7944	55.0722	79.7541	84.1909	0.9312	<0.0001	0.8656	0.926
NM_001362899,NM_146243	Actr2	ARP2 actin-related protein 2	89.9331	97.5941	90.2541	91.8554	97.305	96.4431	90.2654	89.9166	88.9284	101.993	100.435	102.447	103.599	106.342	101.7	92.5938	95.2012	89.7034	101.625	103.88	0.9312	0.58	0.0075	0.0046
NM_001205385,NM_001205386,NM_023735	Actr3	ARP3 actin-related protein 3	150.586	150.312	150.344	148.525	153.092	154.136	122.843	118.958	117.795	100.393	94.6365	100.107	144.999	148.072	142.478	150.414	151.918	119.865	98.3788	145.183	0.9312	<0.0001	<0.0001	0.5153
NM_175419,XM_006498566,XM_017314917,XR_001780405,XR_001780406,XR_003950024,XR_003950026,XR_003950027,XR_374386,XR_866206	Actr5	ARP5 actin-related protein 5	3.6484	3.40212	4.75314	3.27895	3.41107	2.91796	4.31984	4.87105	4.45231	3.7707	4.01465	3.92869	3.4602	3.05226	3.94709	3.93455	3.20266	4.54773	3.90468	3.48651	0.9312	0.8532	0.8656	0.926
NM_001359468,NM_001359469,NM_025914,XM_006513965,XM_006513966,XM_006513967,XM_011243532,XM_030245223,XM_030245224	Actr6	ARP6 actin-related protein 6	6.31728	6.83629	5.41277	4.88325	5.9719	5.53695	6.60121	5.81299	7.26737	6.29808	5.61437	5.52617	6.39225	5.37086	5.77247	6.18878	5.46403	6.56052	5.81288	5.84519	0.9312	0.8532	0.8656	0.926
NM_027493,XM_006519309,XM_030247897,XM_030247898,XM_030247899	Actr8	ARP8 actin-related protein 8	10.3184	8.99197	9.16609	9.31285	7.41581	8.95936	10.8597	9.85859	12.1455	6.66614	8.22743	8.68058	10.4871	11.6528	9.78613	9.49216	8.56267	10.9546	7.85805	10.642	0.9312	0.8532	0.8656	0.926
NM_001110204,NM_001110205,NM_001355048,NM_001355049,NM_007394,XM_006497622	Acvr1	activin A receptor, type 1	6.37623	5.80332	6.51226	5.24366	5.14526	5.27873	7.1146	7.34457	7.63771	8.6311	8.81326	9.2991	7.48566	6.95751	7.13688	6.2306	5.22255	7.36563	8.91449	7.19335	0.9312	0.8532	0.7492	0.926
NM_007395	Acvr1b	activin A receptor, type 1B	2.77846	3.03188	3.60729	2.70021	2.69398	2.5278	4.66724	3.95616	4.29567	4.52153	4.80628	3.95093	3.45545	2.98459	3.23713	3.13921	2.64066	4.30636	4.42625	3.22572	0.9312	0.8532	0.8656	0.926
NM_007396,XM_006497623	Acvr2a	activin receptor IIA	3.37475	3.20471	3.58821	2.82278	2.90439	2.85969	3.59663	4.27668	3.55851	4.84107	4.50147	4.38969	3.85039	4.43131	4.57729	3.38922	2.86229	3.81061	4.57741	4.28633	0.9312	0.8532	0.8656	0.926
NM_001313757,NM_007397,XM_006511926,XM_030244026,XR_379846	Acvr2b	activin receptor IIB	0.541873	0.580225	0.737314	0.686131	0.731572	0.48773	1.01174	0.918168	0.925844	0.977	1.09967	1.00674	0.692304	0.663424	0.777153	0.619804	0.635144	0.951918	1.0278	0.71096	0.9312	0.8532	0.8656	0.926
NM_001277255,NM_001277257,NM_001277258,NM_001277259,NM_009612	Acvrl1	activin A receptor, type II-like 1	200.218	205.623	204.718	180.953	189.127	191.371	221.192	229.632	221.006	199.202	194.366	201.613	174.126	172.818	173.788	203.519	187.15	223.943	198.393	173.577	<0.0001	<0.0001	0.2419	<0.0001
NM_001276442,NM_025371	Acy1	aminoacylase 1	4.58737	5.37244	4.81318	4.47293	4.21875	4.80942	4.296	3.94626	3.6125	5.41849	4.6088	5.03772	6.9289	5.82873	7.19984	4.92433	4.50037	3.95159	5.02167	6.65249	0.9312	0.8532	0.8656	0.926
NM_001302479,NM_001302480,NM_001302481,NM_001302482	Acy3	aspartoacylase (aminoacylase) 3	12.0115	12.4052	12.765	9.85221	13.5731	9.95026	6.30983	7.24671	8.94414	10.4841	11.1064	11.3029	9.5019	10.465	9.47701	12.3939	11.1252	7.50023	10.9645	9.81465	0.9312	0.1778	0.8656	0.926
NM_001364360,NM_001364361,NM_025421	Acyp1	acylphosphatase 1, erythrocyte (common) type	18.6153	21.5089	18.1066	17.4658	15.1148	17.113	12.1678	12.5146	12.4306	10.3822	12.1124	13.0651	20.4096	20.7964	21.3429	19.4102	16.5646	12.371	11.8532	20.8497	0.9312	0.0244	0.0354	0.926
NM_029344,XM_017314816	Acyp2	acylphosphatase 2, muscle type	9.59952	14.1014	8.01868	7.2597	9.19523	11.6691	20.6643	15.9884	15.6792	9.34639	10.1037	11.6407	9.40452	10.3581	8.48267	10.5732	9.37468	17.444	10.3636	9.4151	0.9312	0.0293	0.8656	0.926
NM_001272052,NM_007398	Ada	adenosine deaminase	3.88363	2.88291	4.1345	4.71008	4.59721	4.75897	5.09644	3.67977	4.00356	3.61553	4.41846	3.32857	6.69784	6.45395	6.63655	3.63368	4.68875	4.25992	3.78752	6.59611	0.9312	0.8532	0.8656	0.926
NM_001290811,NM_001290812,NM_001355748,NM_029475,XM_006500351,XM_006500352,XM_006500353,XM_006500359,XM_006500360,XM_011239837,XM_030252178,XM_030252179,XM_030252180,XM_030252181,XM_030252182,XM_030252183	Adal	adenosine deaminase-like	6.33079	4.10836	5.54296	5.18507	4.73397	5.35778	6.93359	7.47224	6.04448	8.56976	6.92243	7.66877	5.57311	4.52749	4.084	5.32737	5.09227	6.81677	7.72032	4.7282	0.9312	0.8532	0.811	0.926
NM_007399,XM_011242657,XM_030244027	Adam10	a disintegrin and metallopeptidase domain 10	77.0113	78.3782	79.2217	71.0151	73.4918	77.3792	126.578	127.706	124.507	106.386	103.72	111.928	80.2817	86.9453	85.6532	78.2037	73.962	126.264	107.344	84.2934	0.8681	<0.0001	<0.0001	0.3315
NM_007400	Adam12	a disintegrin and metallopeptidase domain 12 (meltrin alpha)	28.2167	31.1226	29.6868	29.8949	34.7089	32.0061	32.013	32.2471	32.4953	47.0692	49.8162	48.3585	14.8546	15.0507	14.3885	29.6754	32.2033	32.2518	48.4146	14.7646	0.9312	0.6574	<0.0001	<0.0001
NM_001037722,NM_009614,XM_006500918,XR_375479,XR_375480,XR_375481,XR_375482	Adam15	a disintegrin and metallopeptidase domain 15 (metargidin)	191.746	188.353	185.043	226.728	223.808	230.582	171.114	183.06	176.561	161.782	153.236	146.289	139.092	130.067	140.149	188.38	227.039	176.912	153.769	136.436	<0.0001	<0.0001	<0.0001	<0.0001
NM_001277266,NM_001291871,NM_009615,NR_102380,NR_120376,XM_030246530	Adam17	a disintegrin and metallopeptidase domain 17	22.9022	22.2599	21.8129	22.4953	23.9215	24.3684	28.0299	28.0422	26.8969	25.8056	23.9404	24.0136	24.0171	25.0341	25.1467	22.325	23.5951	27.6563	24.5865	24.7326	0.9312	0.1259	0.8388	0.926
NM_001291890,NM_001291891,NM_001311209,NM_009616,XM_030245480	Adam19	a disintegrin and metallopeptidase domain 19 (meltrin beta)	11.1596	11.0724	11.1628	8.41056	8.14046	8.90521	10.521	9.82271	10.7451	11.6552	11.8078	12.9361	7.37699	7.76074	7.53513	11.1316	8.48541	10.363	12.133	7.55762	0.9312	0.8532	0.8656	0.926
NM_172126	Adam1a	a disintegrin and metallopeptidase domain 1a	1.39952	1.10425	1.33816	1.19721	1.50971	1.51343	2.01214	1.9997	1.86758	2.57145	3.02024	1.7773	0.856995	1.21306	0.991442	1.28064	1.40678	1.95981	2.45633	1.0205	0.9312	0.8532	0.8656	0.926
NM_001291066,NM_007403,XM_006536151,XM_017321932,XM_017321933,XM_017321934,XR_003946375	Adam8	a disintegrin and metallopeptidase domain 8	4.90875	4.12112	5.11312	3.38094	3.60718	3.77793	1.42119	1.17457	1.74557	0.9512	0.768295	0.952593	5.14681	4.88841	4.97937	4.71433	3.58868	1.44711	0.890696	5.00486	0.9312	0.4854	0.487	0.926
NM_001270996,NM_007404,XM_006508986	Adam9	a disintegrin and metallopeptidase domain 9 (meltrin gamma)	31.396	30.3043	28.5658	31.6591	28.13	30.8735	23.1281	22.2997	23.7222	22.9829	20.9677	21.9487	27.5612	29.1345	28.7866	30.0887	30.2209	23.05	21.9664	28.4941	0.9312	0.0244	0.0203	0.926
NM_009621	Adamts1	a disintegrin-like and metallopeptidase (reprolysin type) with thrombospondin type 1 motif, 1	182.95	181.802	183.985	341.174	337.52	335.319	170.718	180.325	176.162	86.7377	83.3037	83.2586	200.81	188.252	189.449	182.912	338.004	175.735	84.4333	192.837	<0.0001	0.021	<0.0001	0.0183
NM_001329143,NM_001329147,NM_001329151,NM_001329152,NM_001329153,NM_001329154,NM_001329202,NM_001329203,NM_172619,NR_137626,NR_137627,NR_137628,NR_137629,XM_006524100,XM_017317411,XM_017317412,XM_017317415,XM_017317418,XM_017317421,XM_017317423,XM_017317424,XM_017317428,XM_030249701,XM_030249702,XM_030249703,XM_030249704,XM_030249705,XR_001782065,XR_003952109	Adamts10	a disintegrin-like and metallopeptidase (reprolysin type) with thrombospondin type 1 motif, 10	10.9037	11.2809	10.3282	9.65806	9.98268	9.6536	12.5329	14.1483	13.6623	14.6584	14.7546	13.2217	6.39636	6.14565	8.47428	10.8376	9.76478	13.4479	14.2116	7.00543	0.9312	0.6493	0.5904	0.8778
NM_175501	Adamts12	a disintegrin-like and metallopeptidase (reprolysin type) with thrombospondin type 1 motif, 12	1.54432	2.25404	2.25959	2.23625	2.31973	2.34803	0.576768	0.605248	0.684034	1.78867	2.12206	2.54135	1.04476	1.13262	1.12755	2.01932	2.30134	0.622017	2.15069	1.10164	0.9312	0.8532	0.8656	0.926
NM_172053,NR_137640,XM_006517266,XM_006517267,XM_006517268,XM_006517270,XM_006517272,XM_006517273,XM_006517274,XM_011244525,XM_017315522,XM_017315523,XM_030247289,XR_001780789	Adamts16	a disintegrin-like and metallopeptidase (reprolysin type) with thrombospondin type 1 motif, 16	0.098585	0.111493	0.063587	0	0	0	0.187633	0.135058	0.132763	3.41975	3.83369	4.38317	0	0	0	0.0912217	0	0.151818	3.87887	0	0.9312	0.8532	0.4949	0.926
NM_001033877,XM_006540842,XM_006540843,XM_006540844,XM_006540845,XM_030242472	Adamts17	a disintegrin-like and metallopeptidase (reprolysin type) with thrombospondin type 1 motif, 17	3.50455	4.09985	3.83854	0.540277	0.919904	0.359971	3.92801	3.98855	3.61619	4.92689	6.38926	6.06719	0.462455	0.566799	0.751821	3.81431	0.606717	3.84425	5.79445	0.593692	0.9312	0.8532	0.8656	0.926
NM_172845	Adamts4	a disintegrin-like and metallopeptidase (reprolysin type) with thrombospondin type 1 motif, 4	24.8787	25.0005	24.3348	41.9302	42.6727	42.613	14.8637	14.5978	14.5171	11.9164	12.4679	11.378	22.6906	21.4781	21.4035	24.738	42.4053	14.6596	11.9208	21.8574	<0.0001	0.0004	<0.0001	0.926
NM_011782	Adamts5	a disintegrin-like and metallopeptidase (reprolysin type) with thrombospondin type 1 motif, 5 (aggrecanase-2)	62.1189	62.902	61.4533	89.4685	91.4191	89.3486	66.8652	66.7975	67.1043	70.4664	70.214	69.5633	38.6354	39.4795	38.1241	62.1581	90.0787	66.9223	70.0812	38.7463	<0.0001	0.1952	0.0249	<0.0001
NM_175314,XM_006505261,XM_006505262,XM_006505263	Adamts9	a disintegrin-like and metallopeptidase (reprolysin type) with thrombospondin type 1 motif, 9	27.9656	30.3273	30.9127	27.348	28.3416	25.6891	21.9845	21.2271	22.931	36.6318	37.8577	38.0467	17.4522	18.5216	17.5445	29.7352	27.1262	22.0475	37.512	17.8394	0.9312	0.0116	0.0287	0.0023
NM_001285435,NR_104339,NR_104340,XM_011243525,XM_011243526,XM_011243527,XM_011243528,XR_001779576	Adamtsl5	ADAMTS-like 5	3.40054	2.98049	2.41207	1.26619	1.60662	1.54649	1.81825	1.9805	2.14942	2.34062	3.59007	2.385	1.71628	2.31547	1.81159	2.93103	1.4731	1.98272	2.7719	1.94778	0.9312	0.8532	0.8656	0.926
NM_001038587,NM_001146296,NM_001357958,NM_019655,XM_006501753,XM_006501754,XM_030252698	Adar	adenosine deaminase, RNA-specific	19.7041	19.1743	21.1397	22.8765	22.1797	23.0251	27.9565	26.2733	26.0509	13.91	14.3251	14.1985	31.4731	30.0771	27.0604	20.006	22.6938	26.7602	14.1445	29.5369	0.9312	0.0332	0.1473	0.0266
NM_001024837,NM_001024838,NM_130895,NR_004429,NR_021486,XM_006513062,XM_006513063,XM_006513064,XM_030244823	Adarb1	adenosine deaminase, RNA-specific, B1	15.9649	16.226	15.3929	16.435	17.3948	18.9041	26.2399	26.8087	27.6174	22.4516	21.4756	20.9523	11.5001	11.9936	12.794	15.8613	17.5779	26.8887	21.6265	12.0959	0.9312	<0.0001	0.1581	0.896
NM_025748,XM_011243200	Adat2	adenosine deaminase, tRNA-specific 2	3.70616	2.70084	3.27824	3.58535	3.14258	2.83403	4.67892	3.51868	3.64717	2.48539	2.35395	2.86065	2.72846	3.56927	2.35523	3.22842	3.18732	3.94826	2.56666	2.88432	0.9312	0.8532	0.8656	0.926
NM_001100606	Adat3	adenosine deaminase, tRNA-specific 3	2.35459	1.9058	1.49549	3.05175	2.76031	3.24252	2.32186	1.55797	1.06293	1.88921	1.67006	2.53078	1.95859	1.2769	2.20109	1.91863	3.0182	1.64759	2.03002	1.81219	0.9312	0.8532	0.8656	0.926
NM_001277296,NM_001277297,NM_001361598,NM_001361599,NM_001361600,NM_001361601,NM_028105,XM_006516245,XM_006516246,XM_006516248,XM_006516251,XM_006516252,XM_030246933,XM_030246934,XM_030246935,XM_030246936,XM_030246937,XM_030246938,XM_030246939,XM_030246940	Adck1	aarF domain containing kinase 1	7.37186	5.5248	5.45763	5.2685	5.62372	6.51315	6.15583	7.88689	6.92589	6.36042	6.15022	5.97651	7.52096	8.29442	7.40332	6.1181	5.80179	6.98954	6.16238	7.73957	0.9312	0.8532	0.8656	0.926
NM_178873,XM_006506425	Adck2	aarF domain containing kinase 2	4.41917	4.57369	4.10717	3.23366	3.34499	2.99336	3.86485	5.22684	4.20723	4.64423	4.50038	4.46866	4.33687	4.95917	5.1099	4.36668	3.19067	4.43297	4.53776	4.80198	0.9312	0.8532	0.8656	0.926
NM_172960,NR_073123	Adck5	aarF domain containing kinase 5	6.36961	4.65413	6.32897	6.63895	8.23921	6.30352	4.76626	4.98987	4.89117	6.34112	5.58096	5.2221	5.01396	5.06543	5.68964	5.78424	7.06056	4.88243	5.71473	5.25634	0.9312	0.8532	0.8656	0.926
NM_001361604,NM_080435,XM_006518324,XM_006518325,XM_006518326	Adcy4	adenylate cyclase 4	76.6069	79.0593	76.062	90.4789	91.7317	90.6344	61.4134	63.6032	61.0451	57.2656	58.8402	55.0725	83.0868	80.8928	83.7571	77.2427	90.9483	62.0206	57.0595	82.5789	0.0003	<0.0001	<0.0001	0.493
NM_001368413,NM_007405,XM_006520303,XM_006520306,XM_006520307,XM_006520314,XM_006520315,XM_030248279,XM_030248280,XM_030248281,XM_030248282,XM_030248283,XM_030248284,XR_001781491,XR_003951344,XR_383971,XR_383972	Adcy6	adenylate cyclase 6	17.5368	16.7942	17.9263	19.9444	19.3771	20.514	18.796	17.5803	18.4198	19.6807	21.2778	20.4194	16.3029	17.8675	18.1572	17.4191	19.9452	18.2654	20.4593	17.4425	0.9312	0.8532	0.6684	0.926
NM_001291910,NM_009624,XM_011245805,XM_011245806	Adcy9	adenylate cyclase 9	2.43012	2.15276	2.62855	3.18249	3.57651	3.38034	3.06694	2.98625	2.97829	3.18619	3.84121	3.75688	2.0947	2.64707	2.73192	2.40381	3.37978	3.01049	3.59476	2.49123	0.9312	0.8532	0.8656	0.926
NM_001024458,NM_001102444,NM_001331080,NM_001331081,NM_001331082,NM_001331083,NM_001331084,NM_001331085,NM_001331086,NM_001331087,NM_013457,XM_006503669,XM_006503670,XM_006503674,XM_006503675,XM_006503676,XM_006503677,XM_006503678,XM_006503679,XM_006503680,XM_017320615,XM_030254065,XM_030254066,XM_030254067,XM_030254068,XM_030254069,XM_030254070,XM_030254071,XM_030254072,XM_030254073	Add1	adducin 1 (alpha)	68.4358	72.8112	70.447	60.0461	62.1903	64.4397	84.2227	86.4625	83.0012	91.89	96.696	98.3471	83.6839	84.5484	84.4317	70.5647	62.2254	84.5621	95.6443	84.2213	0.0844	<0.0001	<0.0001	0.0003
NM_001271857,NM_001271858,NM_001271859,NM_001271860,NM_001271861,NM_013458	Add2	adducin 2 (beta)	9.00745	8.96454	8.75997	6.01975	6.43885	6.32804	5.8266	5.94548	5.22588	8.30738	8.67595	8.96947	7.47674	8.52044	7.8897	8.91065	6.26222	5.66599	8.65093	7.96229	0.9312	0.4908	0.8656	0.926
NM_001164099,NM_001164100,NM_001164101,NM_001277100,NM_013758,XM_030250959,XM_030250960,XM_030250961,XM_030250962,XM_030250963,XM_030250964,XM_030250965	Add3	adducin 3 (gamma)	9.12286	9.49929	10.3833	4.03352	4.27227	4.16095	9.47161	9.42849	9.30281	8.01031	7.21192	8.41419	8.4542	7.75867	8.11388	9.66848	4.15558	9.40097	7.87881	8.10892	0.5079	0.8532	0.8656	0.926
NM_054044,XM_006509222,XM_006509223,XM_006509224,XR_001778488,XR_003947355	Adgra2	adhesion G protein-coupled receptor A2	49.893	47.985	49.968	41.6757	40.9569	43.8028	42.4992	47.9903	45.1053	30.8399	31.161	30.7441	43.6756	44.0144	40.9671	49.282	42.1451	45.1983	30.915	42.8857	0.1989	0.3082	<0.0001	0.2787
NM_133911	Adgra3	adhesion G protein-coupled receptor A3	2.63355	2.85525	3.27363	3.05737	3.54107	4.07164	9.34562	9.04811	9.04479	0.838425	1.36655	1.04221	8.21302	7.28628	7.30496	2.92081	3.5567	9.14617	1.08239	7.60142	0.9312	0.0564	0.8656	0.6472
NM_001163029,NM_001163030,NM_001163031,NM_011925,XM_006531033,XM_006531035,XM_017312836	Adgre5	adhesion G protein-coupled receptor E5	16.1117	15.6342	17.9917	4.4316	5.3371	5.79405	26.8328	29.4179	29.4356	19.9064	19.7684	18.3481	5.12338	4.08835	5.62917	16.5792	5.18758	28.5621	19.3409	4.94697	0.005	<0.0001	0.7291	0.0031
NM_001081178,NM_001357332,XM_006524124,XM_006524125,XM_006524126,XM_006524127,XM_006524128,XM_006524129	Adgrf5	adhesion G protein-coupled receptor F5	135.281	138.406	134.652	119.547	120.381	118.534	117.129	117.932	116.825	121.711	132.168	128.009	82.9763	89.529	83.5502	136.113	119.488	117.295	127.296	85.3518	<0.0001	<0.0001	0.0096	<0.0001
NM_001198894,NM_018882,XM_006530680,XM_006530681,XM_006530683,XM_006530685,XM_006530686,XM_006530687,XM_006530688,XM_006530689,XM_006530690,XM_006530691,XM_006530692,XM_006530693,XM_006530694,XM_006530695,XM_006530696,XM_006530697,XM_017312577,XM_030243299	Adgrg1	adhesion G protein-coupled receptor G1	68.9559	67.3218	68.1539	89.1217	87.9828	89.1124	81.3985	80.2539	83.6503	60.6237	65.1736	62.0957	68.3439	69.0508	63.5132	68.1439	88.739	81.7675	62.631	66.9693	<0.0001	<0.0001	0.1881	0.926
NM_173036,XM_006531198,XM_006531199,XM_030243686,XR_387760	Adgrg3	adhesion G protein-coupled receptor G3	5.88385	6.46468	4.62079	5.70728	4.26605	5.26608	2.03763	1.98119	2.40693	2.63604	2.00167	2.24867	1.28614	1.68104	2.0133	5.65644	5.0798	2.14192	2.29546	1.66016	0.9312	0.4267	0.5938	0.8346
NM_001002268,XM_006512678,XM_006512679,XM_006512680,XM_006512681,XM_006512682,XM_017313881,XM_030245001	Adgrg6	adhesion G protein-coupled receptor G6	0.260106	0.152596	0.309036	0	0.029887	0.036682	4.82721	5.36099	5.68946	0.358369	0.563935	0.462403	0.048218	0.093771	0.099348	0.240579	0.0221897	5.29255	0.461569	0.0804457	0.9312	0.1579	0.8656	0.926
NM_181039,XM_006531120,XM_006531121,XM_006531122,XM_006531124,XM_006531126,XM_006531127,XM_006531128,XM_011248410,XM_011248411,XM_011248415,XM_030243624,XM_030243625,XM_030243626,XM_030243627,XM_030243628,XM_030243629,XM_030243630,XM_030243631,XM_030243632	Adgrl1	adhesion G protein-coupled receptor L1	3.24852	2.71827	3.45594	1.0193	0.947161	1.09489	8.82886	8.96426	9.20712	10.7478	12.4096	10.2685	2.76381	2.76486	2.63098	3.14091	1.02045	9.00008	11.1419	2.71988	0.9312	0.0796	0.023	0.926
NM_001081298,XM_006502423,XM_006502424,XM_006502425,XM_006502426,XM_006502427,XM_006502430,XM_006502431,XM_006502432,XM_006502433,XM_006502435,XM_006502436,XM_006502437,XM_006502438,XM_006502439,XM_006502440,XM_006502442,XM_006502450,XM_006502451,XM_006502453,XM_006502456,XM_006502460,XM_006502462,XM_011240323,XM_011240324,XM_011240325,XM_011240326,XM_011240327,XM_011240328,XM_011240329,XM_011240…	Adgrl2	adhesion G protein-coupled receptor L2	74.4278	79.7903	76.781	103.242	108.877	110.965	54.5736	51.9956	54.2013	51.9682	54.1474	55.0282	45.0761	53.8244	47.9691	76.9997	107.695	53.5902	53.7146	48.9565	<0.0001	<0.0001	<0.0001	<0.0001
NM_001347367,NM_001347368,NM_001347369,NM_001347371,NM_001359826,NM_001359828,NM_001359829,NM_001359830,NM_001359831,NM_001359832,NM_001359833,NM_001359834,NM_198702,XM_011249453,XM_011249456,XM_011249457,XM_011249458,XM_011249459,XM_011249460,XM_011249461,XM_011249462,XM_011249463,XM_011249464,XM_011249465,XM_011249467,XM_011249469,XM_011249470,XM_011249471,XM_011249472,XM_011249474,XM_011249475…	Adgrl3	adhesion G protein-coupled receptor L3	1.38072	1.77898	1.47404	0.027488	0.011748	0	2.61741	2.11044	1.98799	0	0.008178	0.008373	2.22238	2.21734	2.12647	1.54458	0.0130787	2.23861	0.005517	2.18873	0.9312	0.8532	0.8656	0.926
NM_133222	Adgrl4	adhesion G protein-coupled receptor L4	68.6666	72.1648	73.5401	67.0641	70.8017	69.788	85.2822	82.7956	82.858	98.6072	92.0052	97.0649	41.7288	43.2785	43.5958	71.4572	69.218	83.6453	95.8924	42.8677	0.9312	<0.0001	<0.0001	<0.0001
NM_007409	Adh1	alcohol dehydrogenase 1 (class I)	0.727648	0.601306	0.434036	1.20119	0.93898	1.11173	0.087018	0.269849	0.166179	0	0	0	0.08214	0	0	0.587663	1.08397	0.174349	0	0.02738	0.9312	0.8532	0.8656	0.926
NM_001288578,NM_007410	Adh5	alcohol dehydrogenase 5 (class III), chi polypeptide	37.4905	36.5856	35.7189	38.6094	40.7485	42.2837	40.3437	43.307	37.7985	30.5965	32.3652	31.0607	42.4431	40.2375	44.6281	36.5983	40.5472	40.4831	31.3408	42.4362	0.9312	0.3475	0.2221	0.3801
NM_001357376,NM_001357377,NM_001357378,NM_175236,XM_006495586,XM_030243365	Adhfe1	alcohol dehydrogenase, iron containing, 1	1.57928	2.04989	1.48467	1.85684	1.3947	2.26994	1.31172	0.758572	0.928141	1.30868	1.88715	1.38336	1.97335	2.06199	2.25253	1.70461	1.84049	0.999477	1.5264	2.09596	0.9312	0.8532	0.8656	0.926
NM_134052	Adi1	acireductone dioxygenase 1	30.2152	27.668	29.4998	26.9423	25.8957	27.7077	27.1542	27.5847	27.3019	23.711	23.2149	22.3588	32.5209	33.0278	30.9087	29.1277	26.8486	27.3469	23.0949	32.1525	0.9312	0.82	0.1299	0.926
NM_001306069,NM_028320	Adipor1	adiponectin receptor 1	87.6008	90.1466	88.2957	74.0372	76.4915	79.6914	75.2257	74.2098	70.8892	79.9626	74.6068	70.6349	85.3056	83.9617	87.756	88.681	76.74	73.4416	75.0681	85.6744	0.0027	<0.0001	<0.0001	0.926
NM_001355692,NM_197985,XM_030255574,XM_030255575,XM_030255576	Adipor2	adiponectin receptor 2	41.6951	41.9394	40.2307	37.7912	37.7792	40.5251	54.9777	58.751	54.3215	39.2108	40.4983	38.7201	39.2543	36.0017	39.8637	41.2884	38.6985	56.0167	39.4764	38.3733	0.9312	<0.0001	0.8656	0.926
NM_001243041,NM_134079,XM_006518440,XM_006518441,XM_030247610,XM_030247611	Adk	adenosine kinase	7.46548	6.28804	8.7859	7.7056	7.58037	8.15875	7.29913	7.40651	8.12891	5.16129	5.72627	5.18265	12.3004	12.5415	13.453	7.51314	7.81491	7.61152	5.35674	12.765	0.9312	0.8532	0.8594	0.5128
NM_009627	Adm	adrenomedullin	3.86694	4.10147	2.92838	4.79741	3.95792	3.89221	1.33144	1.95651	2.81733	1.53385	1.8161	3.13213	2.16964	1.58354	1.78758	3.63226	4.21585	2.0351	2.1607	1.84692	0.9312	0.8532	0.8656	0.926
NM_001310086,NM_001310088,NM_009628	Adnp	activity-dependent neuroprotective protein	17.4945	14.8542	23.9197	16.7197	15.9192	17.6045	17.2438	17.1935	16.7947	21.8941	27.3168	28.1428	9.40452	18.6996	22.3163	18.7562	16.7478	17.0774	25.7846	16.8068	0.9312	0.8377	0.0575	0.926
NM_175028,XM_006526465,XM_006526466,XM_030250461	Adnp2	ADNP homeobox 2	6.63267	8.52348	7.72218	5.92015	7.18832	6.62309	6.76439	7.67872	7.68874	7.78984	7.35591	7.64703	7.28089	7.49813	6.36712	7.62611	6.57719	7.37728	7.59759	7.04871	0.9312	0.8532	0.8656	0.926
NM_001005419	Ado	2-aminoethanethiol (cysteamine) dioxygenase	9.59989	10.0695	9.17117	10.3948	11.1741	11.5359	8.99356	8.89795	9.13792	10.4139	9.75547	10.1129	10.4117	12.5458	12.2253	9.61353	11.0349	9.00981	10.0941	11.7276	0.9312	0.8532	0.8656	0.926
NM_001331095,NM_001331096,NM_009630,XM_006513093,XM_030244829	Adora2a	adenosine A2a receptor	8.8481	8.99717	8.86761	4.0307	3.89132	3.94757	7.90622	6.69673	6.62018	9.70171	8.83289	9.29029	4.51769	3.82967	3.65743	8.9043	3.95653	7.07438	9.27496	4.0016	0.6599	0.8147	0.8656	0.5925
NM_001359282,NM_028121	Adpgk	ADP-dependent glucokinase	12.8081	12.461	12.6991	13.6626	14.0998	15.9404	11.8346	11.1322	13.7848	9.36762	9.53022	8.91186	12.9693	11.3898	10.3776	12.6561	14.5676	12.2505	9.2699	11.5789	0.9312	0.8532	0.5874	0.926
NM_007414	Adprh	ADP-ribosylarginine hydrolase	21.6409	21.602	22.2937	16.9732	19.0347	21.3418	27.0458	29.1733	25.9767	30.224	29.8498	28.6413	23.7647	24.7716	25.5303	21.8455	19.1166	27.3986	29.5717	24.6889	0.9312	0.1042	0.0301	0.926
NM_133883	Adprhl2	ADP-ribosylhydrolase like 2	18.9051	20.1456	18.4886	12.3634	11.8864	11.6344	16.518	15.251	15.7412	12.0474	13.4202	13.4486	20.2361	21.6662	21.2911	19.1797	11.9614	15.8367	12.9721	21.0644	0.1888	0.4674	0.1133	0.926
NM_025510,XM_006533940	Adprm	ADP-ribose/CDP-alcohol diphosphatase, manganese dependent	5.19888	5.88265	5.69097	5.01235	4.22957	6.00033	6.76378	7.95611	6.60645	7.04512	4.52918	5.43571	5.4059	6.04038	6.07859	5.59083	5.08075	7.10878	5.67	5.84163	0.9312	0.8532	0.8656	0.926
NM_007420	Adrb2	adrenergic receptor, beta 2	0.586395	0.332441	0.398243	0.633985	0.532452	0.766021	4.19303	3.77372	4.59857	0.452247	0.48563	0.366167	1.26718	1.18563	1.49106	0.439026	0.644153	4.18844	0.434681	1.31462	0.9312	0.3744	0.8656	0.926
NM_019822,XM_006500680	Adrm1	adhesion regulating molecule 1	58.4864	56.1674	58.3563	55.6666	55.0082	59.2666	57.8107	56.1396	57.4751	47.7483	48.5301	46.5938	52.1268	52.1948	55.5873	57.67	56.6471	57.1418	47.624	53.303	0.9312	0.8532	0.0022	0.7326
NM_009634	Adsl	adenylosuccinate lyase	10.2078	11.4513	11.1046	9.3643	9.62097	9.78852	11.1326	11.8812	12.1151	11.3571	12.358	10.9243	10.3166	9.10338	9.96775	10.9212	9.59126	11.7096	11.5465	9.79593	0.9312	0.8532	0.8656	0.926
NM_007422,XR_001785476	Adss	adenylosuccinate synthetase, non muscle	38.6175	37.2367	39.3962	34.5586	35.8347	38.3579	37.9738	35.7153	37.9986	30.4758	29.4082	31.6675	35.0821	33.8154	39.0543	38.4168	36.2504	37.2293	30.5171	35.9839	0.9312	0.8532	0.0254	0.926
NM_007421	Adssl1	adenylosuccinate synthetase like 1	1.40596	1.56583	2.03652	2.51618	2.17999	2.7899	0.504118	0.763239	0.269639	1.36926	1.02431	1.12424	2.17554	1.53949	2.06312	1.66944	2.49536	0.512332	1.1726	1.92605	0.9312	0.8532	0.8656	0.926
NM_001005605,NM_001309436,NM_001309437,NM_009637,NM_178803,XM_006506905,XM_006506906,XM_006506909,XM_017321346	Aebp2	AE binding protein 2	14.5395	14.1254	15.4289	12.9867	13.6547	14.33	15.3085	15.8821	16.4537	14.8104	15.709	13.6945	14.9703	15.748	15.5857	14.698	13.6571	15.8814	14.738	15.4347	0.9312	0.8532	0.8656	0.926
NM_001162939,NM_001360709,NM_026531,NR_153795	Aen	apoptosis enhancing nuclease	20.1594	20.0211	20.1302	18.0523	18.0439	17.8665	13.6875	12.5915	12.627	12.0592	12.1279	11.3833	22.9163	19.5465	22.4312	20.1035	17.9876	12.9686	11.8568	21.6313	0.9312	0.022	0.0178	0.926
NM_027373,XM_006504098,XM_030254799,XM_030254800	Afap1	actin filament associated protein 1	3.44203	3.58935	4.0815	2.78419	2.89458	2.68716	3.81095	3.4688	4.0884	3.01997	4.31793	3.45533	4.58017	4.7649	4.79986	3.70429	2.78865	3.78939	3.59774	4.71498	0.9312	0.8532	0.8656	0.926
NM_178928	Afap1l1	actin filament associated protein 1-like 1	52.559	49.264	51.1847	63.4418	64.1741	66.6901	59.8786	62.0699	58.9214	44.3662	43.8064	44.1326	47.0456	46.4894	49.2333	51.0026	64.7687	60.29	44.1017	47.5894	0.0003	0.0014	0.0642	0.926
NM_001177796,NM_001177797,NM_146102,XM_006527024,XM_030250908,XM_030250909,XM_030250910,XM_030250911	Afap1l2	actin filament associated protein 1-like 2	12.6425	11.9513	14.4583	0.954973	1.17129	0.921376	10.1995	11.1594	9.85591	10.9003	11.6628	11.6941	3.27214	2.93097	2.38943	13.0174	1.01588	10.4049	11.4191	2.86418	0.0025	0.6489	0.8656	0.0148
NM_010806,NR_151731,XM_006523752,XM_006523753,XM_006523754,XM_006523755,XM_006523756,XM_006523757,XM_006523758,XM_006523759,XM_006523760,XM_006523762,XM_006523763,XM_006523764,XM_006523765,XM_006523766,XM_006523767,XM_017317275,XM_017317276,XM_030249526,XM_030249527,XM_030249528,XR_001782046,XR_001782047,XR_003952091,XR_385293	Afdn	afadin, adherens junction formation factor	41.8084	42.0997	45.0036	36.0987	36.5827	33.6753	37.424	35.6939	36.304	39.9819	42.247	41.5371	33.7609	36.8591	36.1148	42.9706	35.4522	36.474	41.2553	35.5782	0.1551	0.0434	0.8656	0.1499
NM_001080798,NM_133919,XM_006534801	Aff1	AF4/FMR2 family, member 1	11.3998	12.2482	11.815	10.4275	10.4934	10.1978	16.0789	15.9438	15.4437	12.9929	12.3383	12.5326	11.2434	11.8454	10.7291	11.821	10.3729	15.8221	12.6213	11.2727	0.9312	0.324	0.8656	0.926
NM_001290814,XM_006495737,XM_011238443,XM_011238444,XM_011238446,XM_011238447,XM_030251556	Aff3	AF4/FMR2 family, member 3	1.24565	1.27151	1.70336	1.66458	1.23871	1.10872	1.42999	1.39563	1.55969	0.664256	0.642156	0.959488	1.28553	2.53185	1.83419	1.40684	1.33734	1.46177	0.7553	1.88386	0.9312	0.8532	0.8656	0.926
NM_001363331,NM_033565,XM_011249331,XM_030246443	Aff4	AF4/FMR2 family, member 4	13.7947	15.6148	14.2779	18.5195	17.4727	17.2955	18.0834	17.7001	18.4852	20.9292	20.7313	21.5815	15.7795	17.8347	15.9813	14.5625	17.7626	18.0896	21.0807	16.5318	0.9312	0.4236	0.0886	0.926
NM_001359297,NM_145743,XM_006512698,XM_006512700,XM_017313883,XM_030245011	Afg1l	AFG1 like ATPase	9.14528	9.88533	11.1787	12.0699	12.25	12.1626	8.68688	9.8961	9.29666	5.46502	5.63091	5.97961	10.1149	8.64073	9.81702	10.0698	12.1609	9.29321	5.69185	9.52421	0.9312	0.8532	0.3717	0.926
NM_054070,NR_028260,XM_011248276	Afg3l1	AFG3-like AAA ATPase 1	14.7742	15.5544	16.3024	14.0377	14.0405	14.403	11.0241	13.1317	10.9933	8.73282	9.27197	8.6466	17.4247	15.8518	16.4644	15.5437	14.1604	11.7163	8.8838	16.5803	0.9312	0.3594	0.0787	0.926
NM_027130,XM_011246998	Afg3l2	AFG3-like AAA ATPase 2	9.06861	8.27558	9.11948	7.12834	6.2131	5.63038	10.5251	12.9519	12.8373	7.60873	9.26761	7.87607	9.42018	8.28955	8.86009	8.82122	6.32394	12.1048	8.2508	8.8566	0.9312	0.4822	0.8656	0.926
NM_001363158,NM_001363159,NM_001363160,NM_027827,XM_006534247,XM_006534248,XM_006534249,XM_006534250,XM_011249268,XM_011249269,XM_030246325,XM_030246326	Afmid	arylformamidase	4.54822	3.88259	4.56185	3.39643	4.0965	2.43977	3.411	3.74545	3.27056	3.8233	4.22749	4.35626	5.66466	5.37485	6.36452	4.33089	3.3109	3.47567	4.13568	5.80134	0.9312	0.8532	0.8656	0.926
NM_007423	Afp	alpha fetoprotein	0.197317	0.240981	0.124556	0	0	0	0.175329	0.057368	0	0.202469	0.056848	0	1.38817	1.72419	1.86233	0.187618	0	0.0775657	0.086439	1.65823	0.9312	0.8532	0.8656	0.926
NM_001252503,NM_001290545,NM_181411,XM_006514625	Aftph	aftiphilin	9.14324	9.2404	9.50524	10.8105	10.8447	11.3591	12.0152	12.4953	12.3037	10.918	10.4703	10.9275	9.79137	8.81219	10.347	9.29629	11.0048	12.2714	10.7719	9.65019	0.9312	0.559	0.8656	0.926
NM_001005847,NM_001205054,XM_006509249,XR_378907	Aga	aspartylglucosaminidase	14.0679	15.635	16.8131	16.4207	19.9367	18.1899	9.53284	9.43111	9.00178	11.2781	12.1837	10.6161	23.5623	23.3501	22.4308	15.5053	18.1825	9.32191	11.3593	23.1144	0.9312	0.0586	0.418	0.1276
NM_001037136,NM_178119	Agap1	ArfGAP with GTPase domain, ankyrin repeat and PH domain 1	5.06881	4.63186	4.57897	5.49769	5.14058	4.68574	5.70554	5.8968	6.12154	5.04062	5.67038	5.17934	6.47347	7.25398	6.64115	4.75988	5.108	5.90796	5.29678	6.78953	0.9312	0.8532	0.8656	0.926
NM_001256431,NM_001359881,NM_139153,XM_006535673,XM_006535674,XM_006535675,XM_006535676,XM_006535677,XM_030254355,XR_001784661,XR_001784662	Agap3	ArfGAP with GTPase domain, ankyrin repeat and PH domain 3	22.1517	24.9681	24.6696	25.1689	25.5942	23.9437	26.2688	28.5239	27.0622	24.4289	26.1812	23.569	28.6493	28.79	29.9809	23.9298	24.9023	27.285	24.7264	29.1401	0.9312	0.4643	0.8656	0.5209
NM_001289656,NM_001289657,NM_001289658,NM_178630,XM_006506731,XM_006506734,XM_011241501,XM_030255658,XM_030255659,XM_030255660,XM_030255661,XR_003956265,XR_377500,XR_377501	Agbl3	ATP/GTP binding protein-like 3	2.46973	0.952626	1.3262	1.68992	1.61894	1.5698	2.94707	2.064	2.30695	4.32474	4.33253	2.10509	2.5512	1.55618	2.39134	1.58285	1.62622	2.43934	3.58745	2.16624	0.9312	0.8532	0.8656	0.926
NM_001048192,NM_001294262,NM_174849,NR_122116,NR_122117,XM_006503867,XM_006503868,XM_006503870,XM_006503871,XM_006503872,XM_006503873,XM_006503874,XM_006503875,XM_006503876,XM_006503877,XM_030254376,XM_030254377,XM_030254378,XM_030254379	Agbl5	ATP/GTP binding protein-like 5	2.507	2.88167	3.4076	4.68734	3.70908	3.62292	5.66386	4.43183	5.82187	5.43626	3.26104	4.35863	7.26461	6.22353	5.94808	2.93209	4.00645	5.30585	4.35198	6.47874	0.9312	0.7017	0.8656	0.926
NM_001271422,NM_001271423,NM_001271424,NM_007425,NR_073173,NR_073175,NR_073176,XM_006523501	Ager	advanced glycosylation end product-specific receptor	3.26169	1.12194	3.11847	1.95014	2.51822	2.08866	3.02219	3.67028	2.28845	7.76181	6.78216	6.11367	1.15922	1.24671	3.1807	2.5007	2.18567	2.99364	6.88588	1.86221	0.9312	0.8532	0.3708	0.926
NM_001310713,NM_001347077,NM_001368850,NM_010472,XM_006496430,XM_006496431,XM_006496432,XM_006496434,XM_006496435,XM_006496438,XM_006496439,XM_006496440,XM_017316914,XM_030249597,XM_030249652,XM_030249680,XR_001781822,XR_001781825,XR_003952111,XR_003952114,XR_373537	Agfg1	ArfGAP with FG repeats 1	23.6992	26.3104	25.2249	19.6993	20.764	20.2536	23.1766	22.0481	22.5455	41.7472	42.0066	44.6775	25.2564	25.6971	27.2609	25.0782	20.239	22.5901	42.8104	26.0715	0.6869	0.6773	<0.0001	0.926
NM_001303266,NM_001303271,NM_178162,XM_006504569,XM_006504570	Agfg2	ArfGAP with FG repeats 2	8.16832	8.98566	8.04138	9.38553	10.4808	10.4808	12.1145	12.4388	11.5547	9.94975	10.1514	10.856	10.7108	10.0031	12.4078	8.39845	10.1157	12.036	10.319	11.0406	0.9312	0.3994	0.8656	0.926
NM_025630	Aggf1	angiogenic factor with G patch and FHA domains 1	18.1535	19.078	18.8222	18.5526	19.7002	19.7444	21.4331	20.0745	19.5451	15.9693	15.439	15.8746	21.4604	23.2976	22.7991	18.6846	19.3324	20.3509	15.761	22.519	0.9312	0.839	0.6919	0.8773
NM_023538,XM_006506571,XM_011241458	Agk	acylglycerol kinase	7.58768	7.64992	7.27125	6.60615	6.55691	5.99561	7.3436	9.26075	8.27797	9.11722	7.90032	8.9572	9.0634	8.03082	9.52422	7.50295	6.38622	8.29411	8.65825	8.87281	0.9312	0.8532	0.8656	0.926
NM_001081326,NM_001362367,XM_006502287,XM_011240280	Agl	amylo-1,6-glucosidase, 4-alpha-glucanotransferase	1.86392	1.76536	1.73647	2.51743	2.50947	2.60836	2.27603	1.9767	2.2265	1.34502	2.33573	1.44723	2.26325	2.82451	2.49708	1.78858	2.54509	2.15974	1.70933	2.52828	0.9312	0.8532	0.8656	0.926
NM_001317173,NM_001317174,NM_153403,XM_011240520,XM_011240521	Ago1	argonaute RISC catalytic subunit 1	7.63512	8.78461	8.61522	6.27947	6.0486	5.69101	9.4216	10.6978	10.9566	7.79021	7.1903	7.63546	10.0298	9.34739	8.62948	8.34498	6.00636	10.3587	7.53866	9.33554	0.9312	0.7806	0.8656	0.926
NM_153178	Ago2	argonaute RISC catalytic subunit 2	9.55387	11.8243	11.8239	13.6167	12.9869	10.5658	8.91595	9.69974	9.76874	9.29891	9.46503	10.3981	10.6371	11.5642	10.1703	11.0674	12.3898	9.46148	9.72067	10.7905	0.9312	0.8516	0.8656	0.926
NM_153402,XM_006502917,XM_011240478,XM_017320100,XM_030253388,XM_030253389,XM_030253390,XM_030253391,XR_001784115	Ago3	argonaute RISC catalytic subunit 3	3.35546	2.73034	3.71946	2.25942	2.34061	2.11087	2.52449	2.65294	3.10826	3.48619	3.65649	2.92508	2.50306	3.12261	2.45085	3.26842	2.23696	2.7619	3.35592	2.69217	0.9312	0.8532	0.8656	0.926
NM_001163379,NM_018862,XM_006524647,XM_006524648,XM_030249915	Agpat1	1-acylglycerol-3-phosphate O-acyltransferase 1 (lysophosphatidic acid acyltransferase, alpha)	75.8032	72.9001	74.0116	58.5218	59.9754	60.8927	68.4577	74.7634	69.4148	77.9169	78.1653	74.5787	52.9519	56.4654	52.3375	74.2383	59.7966	70.8786	76.887	53.9183	0.0001	0.4635	0.7586	<0.0001
NM_026212,XM_017319222	Agpat2	1-acylglycerol-3-phosphate O-acyltransferase 2 (lysophosphatidic acid acyltransferase, beta)	1.52151	2.19773	1.83917	1.04732	1.26152	0.960343	2.80523	3.66375	2.98029	5.07612	5.14546	4.69695	1.8896	2.20511	2.43633	1.85281	1.08973	3.14976	4.97284	2.17701	0.9312	0.8532	0.6509	0.926
NM_053014,XM_006513716,XM_006513717,XM_006513718,XM_006513719,XM_006513720,XM_006513721,XM_006513722,XM_006513723,XM_030245110	Agpat3	1-acylglycerol-3-phosphate O-acyltransferase 3	25.6557	25.0993	26.0535	25.4002	23.9509	24.891	30.0281	30.487	28.3228	25.7231	26.1323	23.9522	25.0363	24.2769	23.8952	25.6028	24.7474	29.6126	25.2692	24.4028	0.9312	0.3224	0.8656	0.926
NM_026644,XM_006523345,XM_006523347,XM_006523348	Agpat4	1-acylglycerol-3-phosphate O-acyltransferase 4 (lysophosphatidic acid acyltransferase, delta)	16.2827	16.1582	13.9464	8.75435	9.82684	10.3192	14.953	16.1485	16.6633	14.3558	12.6348	12.6968	12.6617	11.8747	12.7468	15.4624	9.63347	15.9216	13.2291	12.4277	0.4325	0.8532	0.8442	0.926
NM_026792	Agpat5	1-acylglycerol-3-phosphate O-acyltransferase 5 (lysophosphatidic acid acyltransferase, epsilon)	6.15869	6.29078	5.39804	6.09453	5.6421	5.7184	5.32053	5.57933	4.70921	3.33252	3.2517	3.13565	6.82207	5.80398	6.61207	5.94917	5.81835	5.20302	3.23996	6.41271	0.9312	0.8532	0.7434	0.926
NM_172666	Agps	alkylglycerone phosphate synthase	14.7639	13.9739	14.3568	14.0302	13.7271	14.2941	16.7765	17.2489	17.7497	15.1248	15.2187	16.1792	15.5326	15.3074	14.9229	14.3648	14.0171	17.2584	15.5076	15.2543	0.9312	0.5793	0.8656	0.926
NM_001369026,NM_001369027,NM_021604,XM_006538491,XM_006538492,XM_006538493,XM_006538494,XM_006538495,XM_006538496,XM_011250176,XM_011250178,XM_017319921,XM_030253098,XR_390724,XR_881417	Agrn	agrin	20.3859	21.0949	21.9219	4.88265	4.75239	4.16314	21.902	21.7997	21.9016	16.7293	18.7042	17.0502	8.05663	9.08513	8.41028	21.1342	4.59939	21.8678	17.4946	8.51735	<0.0001	0.8532	0.527	0.001
NM_001048008,NM_001284218,NM_001284219,NM_001284221,NM_023328,XM_006517335,XM_006517336,XM_006517337,XM_006517338,XM_006517339,XM_006517340,XM_006517342,XM_011244555,XM_011244556,XM_011244557,XM_030247380,XR_003950467,XR_003950468	Agtpbp1	ATP/GTP binding protein 1	8.84657	8.53876	9.02874	7.40032	6.96624	7.23155	6.13886	6.16069	7.3931	5.39428	4.64974	5.37171	10.9734	10.8898	10.0494	8.80469	7.19937	6.56422	5.13858	10.6375	0.9312	0.7314	0.5212	0.926
NM_001301281,NM_009642	Agtrap	angiotensin II, type I receptor-associated protein	1.98403	1.89324	2.67081	2.13771	2.30511	2.40509	2.74605	2.16277	2.37474	2.69511	3.0795	3.20191	3.24175	3.62906	2.938	2.18269	2.28264	2.42785	2.99218	3.2696	0.9312	0.8532	0.8656	0.926
NM_026375	Ahctf1	AT hook containing transcription factor 1	12.2958	11.7648	11.8008	14.5437	13.2786	13.9542	12.1043	11.8501	11.5289	14.5548	15.4499	14.9852	12.4895	14.4038	13.4121	11.9538	13.9255	11.8278	14.9966	13.4352	0.9312	0.8532	0.6684	0.926
NM_016661	Ahcy	S-adenosylhomocysteine hydrolase	8.66015	7.5879	7.76006	9.91592	8.45206	8.41071	7.97607	9.4701	8.66246	7.23988	6.33294	7.34269	10.0442	9.79481	10.2108	8.0027	8.92623	8.70288	6.97183	10.0166	0.9312	0.8532	0.8656	0.926
NM_001357110,NM_001357111,NM_001357112,NM_001357113,NM_145542,XM_030252590,XM_030252591,XM_030252592,XM_030252593	Ahcyl1	S-adenosylhomocysteine hydrolase-like 1	23.0859	23.2946	24.2476	28.614	32.2026	30.966	29.8256	31.2861	30.754	32.6718	33.5124	32.3934	25.8193	26.9491	31.5846	23.5427	30.5942	30.6219	32.8592	28.1176	0.2094	0.0234	0.0053	0.6771
NM_001171000,NM_001171001,NM_001347084,NM_021414,XM_006505179,XM_006505180,XM_006505181,XM_006505182,XM_006505183,XM_011241082,XM_030255642,XM_030255643	Ahcyl2	S-adenosylhomocysteine hydrolase-like 2	6.85522	6.96184	7.64656	6.97296	6.84894	6.98475	7.25482	7.13317	6.93273	7.60834	6.94594	6.77355	7.40295	7.47206	8.0525	7.15454	6.93555	7.10691	7.10928	7.6425	0.9312	0.8532	0.8656	0.926
NM_146155,XM_006538734,XM_006538736,XM_006538737,XM_006538738,XM_006538739,XM_006538740,XM_006538742,XM_011250231,XM_030253464,XM_030253465,XM_030253466	Ahdc1	AT hook, DNA binding motif, containing 1	3.30419	3.51388	3.50943	3.31614	3.62937	3.42165	3.09518	2.7094	3.15285	5.14744	5.14522	5.275	3.66271	3.14624	3.20599	3.4425	3.45572	2.98581	5.18922	3.33831	0.9312	0.8532	0.8656	0.926
NM_001177776,NM_001358561,NM_026203,XR_001779555,XR_001779556,XR_003948741,XR_380069	Ahi1	Abelson helper integration site 1	5.98343	6.03996	5.10467	4.93013	5.14739	4.63424	3.6257	3.73741	2.73352	3.49872	3.62301	2.68266	7.88428	7.36435	7.36844	5.70935	4.90392	3.36554	3.26813	7.53903	0.9312	0.709	0.8014	0.926
NM_001039959,NM_001286518,NM_009643,NR_104460,XM_006527253,XM_006527256,XM_017318272,XR_877684,XR_877685,XR_877686	Ahnak	AHNAK nucleoprotein (desmoyokin)	27.3239	31.533	32.0726	26.8071	24.837	20.2664	32.6943	31.5114	33.8704	23.4841	29.2892	26.6013	20.419	28.2546	20.8946	30.3099	23.9701	32.692	26.4582	23.1894	0.3269	0.7002	0.4804	0.1794
XM_030247046	Ahnak2	AHNAK nucleoprotein 2, transcript variant X1	22.8769	22.8455	22.4238	24.5496	22.8222	18.7877	15.7912	16.2389	17.5493	9.94893	11.2663	10.1054	24.6065	29.5648	24.3648	22.7154	22.0532	16.5264	10.4402	26.1787	0.9312	0.0583	<0.0001	0.926
NM_001314027,NM_013464	Ahr	aryl-hydrocarbon receptor	15.9225	17.2417	17.7056	7.36196	7.23595	7.84247	17.6202	17.8701	18.1976	48.5531	50.419	50.6096	21.7649	21.2263	20.1275	16.9566	7.48013	17.8959	49.8606	21.0396	0.0323	0.8532	<0.0001	0.8098
NM_001317351,NM_009644,XM_006517048,XM_006517049,XM_006517050	Ahrr	aryl-hydrocarbon receptor repressor	17.3069	16.2998	17.2723	8.21285	9.43816	9.93024	9.98766	9.56707	9.75988	17.7283	17.0524	16.7494	22.5684	24.0379	22.2018	16.9597	9.19375	9.77154	17.1767	22.936	0.1302	0.0208	0.8656	0.3536
NM_146036,XM_006515729	Ahsa1	AHA1, activator of heat shock protein ATPase 1	71.9704	66.1523	72.7798	73.0547	72.0817	76.614	50.3266	53.3729	52.2653	59.8486	62.5751	59.138	65.4379	65.271	66.5067	70.3009	73.9168	51.9883	60.5206	65.7385	0.9312	<0.0001	0.003	0.6811
NM_001290654,NM_001290655,NM_172391,XM_011243722,XM_030246028,XM_030246029,XR_003949448,XR_003949449,XR_003949450	Ahsa2	AHA1, activator of heat shock protein ATPase 2	16.285	21.5741	15.4411	17.4672	18.9036	25.2797	14.2409	16.7684	13.7158	20.5713	13.8667	16.3498	18.8348	20.1369	22.1729	17.7667	20.5501	14.9084	16.9293	20.3815	0.9312	0.5894	0.8656	0.926
NR_040386	AI115009	expressed sequence AI115009	0.334535	0.159186	0.364287	0	0.114962	0.058934	1.51155	1.64908	1.9207	0.077133	0.53835	0.13439	0.02827	0	0.06425	0.286003	0.0579653	1.69378	0.249958	0.03084	0.9312	0.8532	0.8656	0.926
NM_001002895,XM_030249421,XM_030249422	AI413582	expressed sequence AI413582	19.9731	14.91	19.9947	10.7535	12.4903	11.6338	9.25395	11.8057	9.93504	21.9982	25.6849	18.9609	10.9915	13.8122	14.5998	18.2926	11.6259	10.3316	22.2147	13.1345	0.2687	0.0083	0.4649	0.5322
NM_001039220	AI429214	expressed sequence AI429214	2.02138	1.54868	1.40033	1.67766	2.06708	2.36533	1.7696	2.34135	2.28218	1.78337	1.74946	2.98754	1.73204	2.69214	2.88248	1.6568	2.03669	2.13105	2.17346	2.43555	0.9312	0.8532	0.8656	0.926
NR_028364	AI450353	expressed sequence AI450353	0.607729	0.918352	0.314921	0.715382	0.281741	0.702561	1.29127	0.775021	1.44707	0.877961	0.899819	0.854075	0.792275	0.756067	1.39913	0.613667	0.566561	1.17112	0.877285	0.98249	0.9312	0.8532	0.8656	0.926
NM_133818	AI597479	expressed sequence AI597479	5.4925	5.13301	4.76264	3.77669	4.16036	4.47871	4.05796	4.51907	4.3357	5.55203	4.76773	5.2673	6.29741	6.18219	6.16582	5.12938	4.13858	4.30424	5.19569	6.21514	0.9312	0.8532	0.8656	0.926
NR_040387	AI606473	expressed sequence AI606473	2.04912	1.53796	2.56962	2.57015	2.70363	3.27371	0.337462	0.330973	0.372559	0.410949	0.282674	0.309041	0	0.086174	0.156011	2.05223	2.84916	0.346998	0.334221	0.0807283	0.9312	0.8334	0.8656	0.926
NM_145489	AI661453	expressed sequence AI661453	0.887864	0.869866	0.983778	0.275829	0.436609	0.217667	0.117539	0.119499	0.057605	0.406117	0.379739	0.549927	1.62478	1.45346	1.7208	0.913836	0.310035	0.0982143	0.445261	1.59968	0.9312	0.8532	0.8656	0.926
NM_001256515,NM_134149	AI837181	expressed sequence AI837181	26.4731	29.3152	27.6182	24.2649	24.542	22.448	24.7465	28.0375	24.8366	21.9887	25.9532	24.4827	22.3621	21.0756	23.2032	27.8022	23.7516	25.8735	24.1416	22.2137	0.9247	0.7959	0.5223	0.4333
NR_102275	AI839979	expressed sequence AI839979	2.58583	2.5075	1.78186	2.56997	3.47184	3.64379	2.34516	2.49059	2.84702	1.48175	1.47538	0.530068	2.9451	3.1003	2.07525	2.29173	3.22853	2.56092	1.1624	2.70688	0.9312	0.8532	0.8656	0.926
NM_001199330,NM_183167,XM_011250853	AI987944	expressed sequence AI987944	7.61386	8.24599	7.77402	7.02618	8.24835	7.56908	6.2605	6.13399	6.11024	6.61791	6.54272	5.19184	5.33566	5.48732	6.45883	7.87796	7.61454	6.16824	6.11749	5.7606	0.9312	0.8334	0.8656	0.926
NM_181732	Aida	axin interactor, dorsalization associated	27.5641	27.3196	26.0185	23.6301	23.9882	24.974	25.2404	22.8379	23.9259	19.1364	19.7254	19.308	30.4281	29.3533	29.8381	26.9674	24.1974	24.0014	19.3899	29.8732	0.9312	0.5618	0.0348	0.926
NM_145144	Aif1l	allograft inflammatory factor 1-like	0.479337	0.134194	0.351572	0	0.274524	0.146277	1.97694	1.84578	1.87267	0.086439	0.117092	0.387242	0.321403	0.709107	0.553894	0.321701	0.140267	1.89846	0.196924	0.528135	0.9312	0.8532	0.8656	0.926
NM_001290364,NM_012019	Aifm1	apoptosis-inducing factor, mitochondrion-associated 1	21.5861	21.3103	20.9891	21.1288	21.7491	23.6177	18.7754	17.2263	16.9692	23.766	22.0374	20.8828	24.2231	24.0603	24.4428	21.2951	22.1652	17.657	22.2288	24.2421	0.9312	0.3994	0.8656	0.926
NM_001039194,NM_001284300,NM_153779,NM_178058,XM_006514121,XM_006514122,XM_006514124,XM_006514125,XM_006514126,XM_006514127,XM_011243572,XM_011243573,XM_030245280,XR_003948803,XR_380441	Aifm2	apoptosis-inducing factor, mitochondrion-associated 2	4.75841	6.02775	5.17003	4.67584	5.47921	4.56235	6.77012	5.73546	5.29153	5.24229	6.09052	4.90088	5.27501	6.12557	6.86553	5.31873	4.9058	5.93237	5.41123	6.0887	0.9312	0.8532	0.8656	0.926
NM_001347362,NM_025446,XM_006512812,XM_030245214,XM_030245215,XM_030245216,XM_030245217,XR_003948769	Aig1	androgen-induced 1	0.943074	0.970899	1.50279	0.067381	0	0	5.13633	6.50433	6.33763	0	0	0	0.589039	0.837134	0.298119	1.13892	0.0224603	5.99276	0	0.574764	0.9312	0.1831	0.8656	0.926
NM_001013779,XM_006496919,XM_006496926,XM_006496929,XM_011238831,XM_011238835,XM_011238842,XM_017321486,XM_017321492,XM_017321496,XM_017321498,XM_017321501,XM_017321505,XM_030255241,XM_030255242,XM_030255243,XM_030255256,XM_030255266,XM_030255272,XM_030255282,XM_030255286,XM_030255288,XM_030255291,XM_030255292,XM_030255293,XM_030255294	Aim2	absent in melanoma 2	14.8393	15.4852	16.9788	14.2294	17.905	17.2119	11.4637	9.96666	11.4023	22.0532	19.2056	19.8025	15.3256	15.8846	19.5666	15.7678	16.4487	10.9442	20.3538	16.9256	0.9312	0.1872	0.3325	0.926
NM_001368626,NM_007926	Aimp1	aminoacyl tRNA synthetase complex-interacting multifunctional protein 1	35.9702	33.807	35.4999	43.4255	37.9329	43.1568	31.5781	34.3328	32.3961	25.1845	24.4411	29.0135	33.3761	37.5858	32.3304	35.0924	41.5051	32.769	26.213	34.4308	0.3138	0.7139	0.0089	0.926
NM_001172146,NM_146165	Aimp2	aminoacyl tRNA synthetase complex-interacting multifunctional protein 2	17.8963	23.4157	19.976	17.6924	18.3356	18.0008	13.3571	13.0241	13.4597	12.4524	13.0574	14.8811	19.6917	17.7425	19.3452	20.4293	18.0096	13.2803	13.4636	18.9265	0.9312	0.0216	0.0608	0.926
NM_001276284,NM_016666,XM_006531642,XM_030250709	Aip	aryl-hydrocarbon receptor-interacting protein	37.6816	38.6356	39.3325	39.8753	37.2879	38.0603	46.5249	48.9806	50.463	40.3777	33.4582	39.3864	29.2589	33.8337	30.8764	38.5499	38.4078	48.6562	37.7408	31.323	0.9312	0.0004	0.8656	0.1677
NR_002853,NR_027772,NR_027773,NR_027784	Airn	antisense Igf2r RNA	0	0	0	0	0	0	1.44165	2.22745	3.22367	0	0	0	0	0	0	0	0	2.29759	0	0	0.9312	0.7212	0.8656	0.926
NM_010590	Ajuba	ajuba LIM protein	16.763	17.3703	17.8594	16.4681	17.2397	17.1794	8.30154	10.4785	9.70039	15.2046	13.1264	13.2515	34.1983	33.9705	35.6105	17.3309	16.9624	9.49347	13.8608	34.5931	0.9312	0.0097	0.5676	<0.0001
NM_001198790,NM_001198791,NM_001198792,NM_021515,XM_030246809	Ak1	adenylate kinase 1	8.69654	8.74761	6.96672	6.15476	7.25066	8.49409	7.48921	7.99993	7.435	13.5801	11.2633	12.3385	45.5016	44.5945	48.808	8.13695	7.29984	7.64138	12.394	46.3014	0.9312	0.8532	0.3961	<0.0001
NM_001033966,NM_016895,NR_138540	Ak2	adenylate kinase 2	17.4216	15.8394	15.5643	17.9055	19.5115	18.826	13.9842	13.7789	15.1479	13.4147	13.5428	12.9808	17.7409	19.4043	21.356	16.2751	18.7477	14.3037	13.3128	19.5004	0.9312	0.7886	0.6847	0.926
NM_001365071,NM_021299,XM_006527222	Ak3	adenylate kinase 3	36.5293	36.3953	35.021	22.9551	22.0011	25.1473	33.8724	32.116	35.509	34.5635	32.4822	35.6497	27.7729	27.3111	28.5104	35.9819	23.3679	33.8325	34.2318	27.8648	0.0012	0.7524	0.8656	0.088
NM_001081277,NM_001355635,XM_006501440,XM_011240115	Ak5	adenylate kinase 5	1.70938	1.4449	1.48864	0.248952	0.337456	0.121328	12.0017	10.4669	12.1294	1.22449	1.12486	1.38529	0.678047	0.88656	0.809917	1.54764	0.235912	11.5326	1.24488	0.791508	0.9312	0.0005	0.8656	0.926
NM_027592	Ak6	adenylate kinase 6	17.2735	16.7296	13.8113	16.9397	17.5073	15.9721	10.8029	10.2301	10.5323	11.2924	12.354	8.11853	11.3722	15.8368	12.4423	15.9381	16.8064	10.5218	10.5883	13.2171	0.9312	0.1171	0.2093	0.926
NM_001042541,NM_009648,NR_104310,XM_030245481,XR_388330,XR_879507	Akap1	A kinase (PRKA) anchor protein 1	14.3095	13.7557	12.9824	11.1472	13.1701	12.9414	15.3042	14.9896	14.8559	12.8489	14.0773	12.8108	14.9403	13.6404	14.0643	13.6825	12.4196	15.0499	13.2457	14.215	0.9312	0.8532	0.8656	0.926
NM_019921,XM_006533814,XR_879723	Akap10	A kinase (PRKA) anchor protein 10	8.6145	10.0197	8.38338	8.54833	12.021	11.6839	8.92688	10.8087	11.2836	10.7038	11.0512	11.5891	9.18947	9.33236	10.3204	9.00587	10.7511	10.3397	11.1147	9.61408	0.9312	0.8532	0.8656	0.926
NM_001164503,NM_001346784,XM_006518898,XM_006518899,XM_006518901,XM_017315981,XM_030247770,XM_030247771	Akap11	A kinase (PRKA) anchor protein 11	18.0728	19.5113	20.2521	19.7018	19.7724	18.1903	16.8514	16.7058	17.6228	16.4735	15.4605	17.0808	20.331	23.5269	21.0705	19.2787	19.2215	17.06	16.3383	21.6428	0.9312	0.7369	0.6899	0.926
NM_031185	Akap12	A kinase (PRKA) anchor protein (gravin) 12	95.4782	93.2988	94.1569	144.573	144.026	142.923	29.0631	30.136	30.9609	109.723	113.015	110.004	92.9662	95.9164	86.8193	94.3113	143.841	30.0533	110.914	91.9007	<0.0001	<0.0001	<0.0001	0.926
NM_029332,XM_006541250,XM_006541251,XM_006541252,XM_006541253,XM_006541254,XM_006541255,XM_006541256,XM_006541257,XM_006541258,XM_006541259,XM_006541260,XM_030243060,XM_030243061,XM_030243062,XM_030243063,XM_030243064,XM_030243065	Akap13	A kinase (PRKA) anchor protein 13	16.534	18.4777	18.4917	15.2299	16.0051	14.0581	19.696	19.505	19.3479	11.4043	13.3728	13.1299	9.82879	11.1769	9.24269	17.8345	15.0977	19.5163	12.6357	10.0828	0.9312	0.8374	0.2308	0.1153
NM_001081956,XM_006541383,XM_006541384,XM_006541385	Akap17b	A kinase (PRKA) anchor protein 17B	2.46394	2.2883	2.26565	2.10215	2.12562	1.82651	1.88767	2.11847	2.02532	3.8515	3.63959	3.78154	2.66222	1.65283	2.06413	2.33929	2.01809	2.01049	3.75754	2.1264	0.9312	0.8532	0.8656	0.926
NM_001035532,NM_001035533,NM_009649	Akap2	A kinase (PRKA) anchor protein 2	92.9529	91.7831	93.6581	58.4247	60.6586	57.0892	83.798	81.8411	81.5425	84.6205	85.427	84.3606	92.6114	90.7855	90.0054	92.798	58.7242	82.3939	84.8027	91.1341	<0.0001	0.0002	0.0231	0.926
NM_001347460,NM_018747,XM_006512785,XM_006512786,XM_006512788,XM_006512789,XM_006512790,XM_006512791,XM_006512793,XM_006512794,XM_017314023,XM_030245156,XM_030245157,XR_001779546,XR_001779547,XR_001779549,XR_003948725,XR_380067,XR_380068	Akap7	A kinase (PRKA) anchor protein 7	2.99222	3.18595	3.09933	2.49752	2.04055	2.13229	4.43955	4.41287	4.84621	3.25594	3.21898	2.98592	4.36796	4.69866	4.68355	3.0925	2.22345	4.56621	3.15361	4.58339	0.9312	0.8532	0.8656	0.926
NM_001357760,NM_019774,NR_131218,NR_131219,XM_006524663,XM_006524665,XM_006524666	Akap8	A kinase (PRKA) anchor protein 8	21.0178	20.4049	21.8586	19.4565	18.373	19.8059	20.9204	20.8316	21.1982	30.8944	30.0575	30.2854	15.581	16.7394	17.1615	21.0938	19.2118	20.9834	30.4125	16.494	0.9312	0.8532	0.0053	0.6695
NM_017476,XM_011246534,XM_030249902,XM_030249903,XM_030249904,XM_030249905,XR_003952151,XR_003952152,XR_003952153,XR_003952154,XR_003952155,XR_003952156,XR_003952157,XR_003952158,XR_003952159,XR_003952160,XR_003952161,XR_003952162,XR_003952163,XR_003952164,XR_003952165,XR_003952166,XR_003952167	Akap8l	A kinase (PRKA) anchor protein 8-like	15.6702	16.6091	16.1121	16.8705	14.8051	14.2442	19.7412	19.3797	20.7424	32.3422	30.5701	28.5617	13.0306	12.4971	16.4185	16.1304	15.3066	19.9544	30.4913	13.9821	0.9312	0.3601	<0.0001	0.926
NM_194462,XM_006503518,XM_006503519,XM_006503520,XM_006503521,XM_006503522,XM_006503523,XM_006503524,XM_017320586,XM_017320587,XM_017320588,XM_030254032	Akap9	A kinase (PRKA) anchor protein (yotiao) 9	4.1819	4.95684	5.34732	6.24506	6.05037	4.88814	6.79895	6.38863	6.39361	3.42082	4.54756	3.91386	4.2368	6.0733	4.15286	4.82869	5.72786	6.52707	3.96075	4.82099	0.9312	0.8344	0.8656	0.926
NM_020616,XM_006508055,XM_006508057,XM_011241869,XM_011241870,XM_030242826	Akip1	A kinase (PRKA) interacting protein 1	8.84593	9.92869	11.6989	10.9076	11.2762	9.00212	9.10869	7.87228	8.52247	11.0132	9.31732	11.6454	6.12497	4.79126	6.20003	10.1578	10.3953	8.50115	10.6587	5.70542	0.9312	0.8413	0.8656	0.714
NM_023423	Akirin1	akirin 1	42.885	44.4543	44.1973	35.399	39.4448	36.1275	35.9827	35.0961	33.1021	40.5004	38.5611	41.3424	50.8302	52.255	51.6551	43.8455	36.9904	34.7269	40.1346	51.5801	0.2388	0.0018	0.5113	0.1167
NM_001007589,XM_011250060	Akirin2	akirin 2	22.1083	20.5875	23.3482	15.6681	14.8431	16.8313	27.7176	26.4468	29.4428	26.4437	23.9757	24.755	24.1932	23.3754	24.0602	22.0147	15.7808	27.8691	25.0582	23.8762	0.349	0.08	0.6684	0.926
NM_001045514,NM_001305432,XM_006537520,XM_006537521,XM_006537522,XR_003954861	Akna	AT-hook transcription factor	2.28263	2.09034	1.78396	1.80239	1.63656	1.42224	3.3184	3.56101	3.03492	3.87689	3.84256	4.04202	2.65842	2.54925	3.22418	2.05231	1.6204	3.30478	3.92049	2.81062	0.9312	0.8532	0.8656	0.926
NM_021473	Akr1a1	aldo-keto reductase family 1, member A1 (aldehyde reductase)	441.369	432.895	421.944	306.082	314.069	330.732	305.4	309.361	308.97	335.387	320.618	323.075	389.841	388.026	405.336	432.069	316.961	307.91	326.36	394.401	<0.0001	<0.0001	<0.0001	<0.0001
NM_172398,NR_149754	Akr1b10	aldo-keto reductase family 1, member B10 (aldose reductase)	13.6312	14.1949	11.2664	10.2894	10.2251	11.3821	6.30544	7.38718	7.36066	12.3105	11.1804	11.8815	16.7568	18.9612	17.601	13.0308	10.6322	7.01776	11.7908	17.773	0.9312	0.0688	0.8656	0.6326
NM_009658	Akr1b3	aldo-keto reductase family 1, member B3 (aldose reductase)	45.599	48.2333	49.0307	83.5394	77.5759	81.5721	34.9057	32.8785	35.468	40.9846	36.8081	37.2551	57.9359	53.8236	51.1417	47.621	80.8958	34.4174	38.3493	54.3004	<0.0001	<0.0001	0.0056	0.2349
NM_008012	Akr1b8	aldo-keto reductase family 1, member B8	70.0558	66.3052	64.6306	65.4108	59.9192	70.646	24.2564	23.4914	26.1397	33.4848	30.0977	32.7738	59.7306	58.3708	63.1545	66.9972	65.3253	24.6292	32.1188	60.4187	0.9312	<0.0001	<0.0001	0.2492
NM_013778,XM_006516482	Akr1c13	aldo-keto reductase family 1, member C13	6.61292	7.4947	6.31613	10.5469	12.824	11.1646	7.4556	7.17231	5.93083	9.00563	10.3381	7.59107	12.6771	15.7181	16.9704	6.80792	11.5118	6.85291	8.97827	15.1219	0.7272	0.8532	0.8561	0.0756
NM_134072,XM_030247113	Akr1c14	aldo-keto reductase family 1, member C14	14.3312	14.876	14.0513	9.99453	9.49623	9.98635	11.8054	11.6796	10.9211	1.49443	1.56459	2.05552	17.1544	17.7686	16.7006	14.4195	9.8257	11.4687	1.70484	17.2078	0.7585	0.565	<0.0001	0.926
NM_001346535,NM_134066	Akr1c18	aldo-keto reductase family 1, member C18	0.371855	1.38581	1.3396	0.614894	1.18767	0.851633	0.448995	0	0.359996	0	0	0	0	0.669892	1.28359	1.03242	0.884731	0.269664	0	0.65116	0.9312	0.8532	0.8656	0.926
NM_018859,XM_006516485	Akr1e1	aldo-keto reductase family 1, member E1	5.72568	6.13769	6.13551	3.97329	4.4568	6.37597	5.62653	5.48016	5.0568	3.92981	3.57761	5.02371	6.53977	6.59906	6.86257	5.99963	4.93535	5.38783	4.17704	6.66713	0.9312	0.8532	0.8656	0.926
NM_025337,XR_390721	Akr7a5	aldo-keto reductase family 7, member A5 (aflatoxin aldehyde reductase)	7.25155	6.19658	6.66259	4.38781	6.23204	6.44417	5.64579	6.52843	5.09632	4.87784	3.9462	3.50636	6.82625	7.09308	7.16595	6.70357	5.68801	5.75684	4.11013	7.02843	0.9312	0.8532	0.7712	0.926
NM_001165894,NM_001331107,NM_009652,XM_006515415	Akt1	thymoma viral proto-oncogene 1	114.013	100.781	104.417	105.962	105.294	113.042	96.6107	95.4406	96.2627	85.104	78.6584	83.7836	132.833	128.72	135.532	106.404	108.099	96.1047	82.5153	132.362	0.9312	0.0003	<0.0001	<0.0001
NM_001253920,NM_001290694,NM_001290695,NM_026270,XM_006541115,XM_006541117,XM_006541118,XM_006541119,XM_006541120,XM_006541121,XM_030242936,XM_030242937,XM_030242938	Akt1s1	AKT1 substrate 1 (proline-rich)	67.8685	62.2574	62.5926	52.9798	56.5624	60.0603	41.7444	42.3854	37.325	53.4921	51.2299	49.5543	47.1722	43.0148	45.5233	64.2395	56.5342	40.4849	51.4254	45.2368	0.1357	<0.0001	<0.0001	<0.0001
NM_001110208,NM_001331108,NM_001331109,NM_007434,XM_006539481,XM_006539482,XM_006539483,XM_030241997,XM_030241998,XM_030241999,XM_030242000	Akt2	thymoma viral proto-oncogene 2	6.59149	7.57173	6.36366	6.33317	6.55587	5.52829	7.46099	7.4678	7.01314	11.1277	9.59151	9.02312	5.60853	7.55024	6.05503	6.84229	6.13911	7.31398	9.91412	6.4046	0.9312	0.8532	0.6621	0.926
NM_011785,XM_006496818,XM_006496819,XM_006496821,XM_011238805,XM_030253910,XM_030253917	Akt3	thymoma viral proto-oncogene 3	1.45368	2.36959	2.9405	2.98641	3.31425	3.13151	3.86429	4.95554	3.98542	2.3465	3.63618	3.69386	5.14763	5.21436	5.15171	2.25459	3.14406	4.26842	3.22551	5.17124	0.9312	0.7806	0.8656	0.926
NM_001302266,NM_001302267,NM_001302268,NM_001302337,NM_001358934,NM_001358935,NM_001358936,NM_001358937,NM_001358938,NM_010241,XM_006530673,XM_011248303,XM_011248304,XM_011248306,XM_011248307,XM_017312571,XM_017312574,XM_030243289,XM_030243290,XM_030243291,XM_030243292,XM_030243293,XM_030243294,XM_030243295,XM_030243296,XM_030243297	Aktip	thymoma viral proto-oncogene 1 interacting protein	10.8134	10.1226	9.24962	7.49755	7.8425	8.66961	13.0388	13.6946	11.5355	6.53865	5.65293	5.22736	10.823	10.886	11.3339	10.0619	8.00322	12.7563	5.80631	11.0143	0.9312	0.6292	0.3962	0.926
NM_001276446,NM_008525,XM_006537639	Alad	aminolevulinate, delta-, dehydratase	24.119	15.4808	22.581	10.9066	8.82851	9.79492	19.7282	23.2483	25.4903	45.2901	52.365	45.7868	14.0173	11.8602	13.0823	20.7269	9.84334	22.8223	47.814	12.9866	0.0085	0.7628	<0.0001	0.1163
NM_001291835,NM_020559	Alas1	aminolevulinic acid synthase 1	20.4343	21.3161	20.2919	21.5011	21.6805	20.0404	25.7727	23.6053	24.6652	16.3295	16.81	16.3758	21.7303	21.0279	20.8991	20.6808	21.074	24.6811	16.5051	21.2191	0.9312	0.324	0.4121	0.926
NM_001331110,NM_009655	Alcam	activated leukocyte cell adhesion molecule	8.17939	7.68606	7.12899	8.35521	6.37081	7.8912	3.02553	3.50727	3.50374	15.1344	15.2092	15.4249	11.4975	13.7881	13.3046	7.66482	7.53908	3.34551	15.2561	12.8634	0.9312	0.2641	0.0343	0.5227
NM_145954	Aldh16a1	aldehyde dehydrogenase 16 family, member A1	9.12069	9.59637	9.13626	10.2452	9.70017	9.22856	6.04923	6.92456	6.83301	11.9951	11.475	9.68552	6.91554	6.43059	5.00075	9.28444	9.72466	6.60227	11.0519	6.11562	0.9312	0.6324	0.8656	0.926
NM_019698,NM_153554,XM_030251003	Aldh18a1	aldehyde dehydrogenase 18 family, member A1	16.2004	18.1096	16.8017	11.3552	11.5453	11.7802	6.97402	7.75434	7.36258	8.62785	8.76658	7.79033	13.6493	13.1935	13.631	17.0372	11.5602	7.36365	8.39492	13.4913	0.5161	0.0008	0.0116	0.926
NM_001361503,NM_001361504,NM_001361505,NM_001361506,NM_013467	Aldh1a1	aldehyde dehydrogenase family 1, subfamily A1	2.79636	3.12855	3.14638	0.093367	0	0.060551	2.08124	3.09666	3.04019	0	0	0	10.9633	9.26273	8.64492	3.02376	0.051306	2.73936	0	9.62364	0.9312	0.8532	0.6723	0.246
NM_011921	Aldh1a7	aldehyde dehydrogenase family 1, subfamily A7	17.2315	13.9677	16.8398	0.310078	0.177661	0.291306	25.9512	28.8709	30.7988	0.305049	0.398111	0.365296	48.2023	45.9185	46.2177	16.013	0.259682	28.5403	0.356152	46.7795	<0.0001	<0.0001	<0.0001	<0.0001
NM_028270	Aldh1b1	aldehyde dehydrogenase 1 family, member B1	1.89432	1.47995	1.20695	0	0	0	1.13024	1.17211	1.05093	1.29899	0.894857	1.06182	0.351911	0.517514	0.723177	1.52707	0	1.11776	1.08522	0.530867	0.9312	0.8532	0.8656	0.926
NM_153543,XM_011243403,XR_001779502	Aldh1l2	aldehyde dehydrogenase 1 family, member L2	1.45418	1.26048	1.19026	0.887447	0.984708	0.732933	0.956133	1.36372	1.18907	0.634709	0.699009	0.510068	0.802195	0.688565	0.935963	1.30164	0.868363	1.16964	0.614595	0.808908	0.9312	0.8532	0.8656	0.926
NM_001308450,NM_009656	Aldh2	aldehyde dehydrogenase 2, mitochondrial	61.4	62.6533	63.7635	30.8142	32.9463	34.9364	76.2071	76.7436	72.1381	90.4475	84.6153	88.5525	50.131	51.3839	53.5396	62.6056	32.899	75.0296	87.8718	51.6848	<0.0001	<0.0001	<0.0001	0.0067
NM_001331114,NM_001331115,NM_007437,NR_138545,XM_006532030,XM_006532031,XM_030245482,XR_388331,XR_388332	Aldh3a2	aldehyde dehydrogenase family 3, subfamily A2	11.7111	12.6208	12.6019	10.6992	10.9193	11.2675	15.4741	12.9394	14.8943	11.635	11.5253	10.4574	13.8113	13.8443	14.672	12.3113	10.962	14.4359	11.2059	14.1092	0.9312	0.756	0.8656	0.926
NM_026316,XM_006531830	Aldh3b1	aldehyde dehydrogenase 3 family, member B1	10.8634	9.96884	10.728	14.5305	13.0954	16.039	9.57229	10.4594	9.66154	15.2619	12.81	13.3251	7.38973	7.75157	7.11682	10.5201	14.555	9.89774	13.799	7.41937	0.9273	0.8532	0.6142	0.926
NM_175438,XM_006538693	Aldh4a1	aldehyde dehydrogenase 4 family, member A1	9.34721	9.58827	8.39686	5.95445	6.1433	6.32436	6.93118	7.56252	7.5732	4.68195	5.1427	4.52109	10.9011	12.3386	11.6101	9.11078	6.14071	7.35563	4.78191	11.6166	0.9312	0.8263	0.3814	0.926
NM_001313967,NM_134042,XM_017314928	Aldh6a1	aldehyde dehydrogenase family 6, subfamily A1	8.03789	7.24852	8.04062	8.15657	7.61971	8.11939	11.5587	10.9889	11.2825	9.10758	9.38197	8.50179	9.54682	11.0087	9.62833	7.77567	7.96522	11.2767	8.99711	10.0613	0.9312	0.4301	0.8656	0.926
NM_001127338,NM_138600,XR_003952489,XR_385969	Aldh7a1	aldehyde dehydrogenase family 7, member A1	4.99695	5.24036	5.39324	4.59169	6.12803	6.41879	6.05712	5.93899	5.30608	8.63479	7.0773	6.52524	6.51562	6.92886	5.73781	5.21019	5.71284	5.7674	7.41244	6.3941	0.9312	0.8532	0.849	0.926
NM_019993,XM_006496950	Aldh9a1	aldehyde dehydrogenase 9, subfamily A1	8.3809	8.6418	9.8321	5.47457	7.11531	6.56008	12.871	13.2056	12.9371	11.8901	9.99022	10.0156	10.0777	10.8198	9.36713	8.9516	6.38332	13.0046	10.632	10.0882	0.9312	0.3136	0.8656	0.926
NM_001177307,NM_001177308,NM_007438,XM_006507209,XM_006507210,XM_030242001	Aldoa	aldolase A, fructose-bisphosphate	447.223	436.567	424.988	494.957	491.917	511.579	322.474	321.205	309.993	308.439	315.764	307.982	353.408	345.788	357.16	436.259	499.484	317.891	310.728	352.119	<0.0001	<0.0001	<0.0001	<0.0001
NM_145362,XM_011245860	Alg1	asparagine-linked glycosylation 1 (beta-1,4-mannosyltransferase)	12.6563	13.1652	14.6643	16.805	16.5835	15.2945	16.0716	14.6343	15.2276	22.3521	19.0328	20.2369	17.0129	16.977	18.491	13.4953	16.2277	15.3112	20.5406	17.4936	0.9312	0.8156	0.0567	0.834
NM_001033441	Alg10b	asparagine-linked glycosylation 10B (alpha-1,2-glucosyltransferase)	30.2485	34.9741	32.6565	38.241	40.5003	41.323	25.2913	23.8857	26.0343	20.8072	20.0296	21.3283	21.4578	22.1756	24.2813	32.6264	40.0215	25.0704	20.7217	22.6382	0.1677	0.0135	0.0002	0.0173
NM_001243161,NM_183142,NR_040650,XM_006509045	Alg11	asparagine-linked glycosylation 11 (alpha-1,2-mannosyltransferase)	3.86092	3.48811	3.44264	2.88886	3.2335	3.04183	3.73824	3.56893	3.45398	3.40455	3.47846	2.52513	3.79688	4.24253	3.65442	3.59723	3.05473	3.58705	3.13604	3.89794	0.9312	0.8532	0.8656	0.926
NM_001142357,NM_145477,XM_006520842	Alg12	asparagine-linked glycosylation 12 (alpha-1,6-mannosyltransferase)	6.18848	5.49415	6.15268	6.48509	5.80504	6.43976	5.83245	5.2515	5.40829	6.26121	6.39139	6.78345	4.70642	4.61962	4.57094	5.9451	6.2433	5.49742	6.47869	4.63233	0.9312	0.8532	0.8656	0.926
NM_026247,NR_037145	Alg13	asparagine-linked glycosylation 13	1.22362	1.07523	0.903236	1.34394	1.74124	1.89083	2.57426	2.62292	2.06576	1.42058	1.37548	1.15426	2.02829	1.17681	1.24936	1.06736	1.65867	2.42098	1.31677	1.48482	0.9312	0.8532	0.8656	0.926
NM_024178,NR_155539,XM_006501899,XR_003954370	Alg14	asparagine-linked glycosylation 14	8.22079	7.74286	8.93599	10.8347	10.1758	11.5087	12.8039	10.9053	11.5825	9.47422	7.73684	8.0097	10.4733	10.2448	10.022	8.29988	10.8397	11.7639	8.40692	10.2467	0.9312	0.4385	0.8656	0.926
NM_001355496,NM_019998	Alg2	asparagine-linked glycosylation 2 (alpha-1,3-mannosyltransferase)	11.1209	10.6144	10.0122	7.23805	7.63871	7.3095	12.0154	11.6861	11.5909	11.0015	10.2609	12.4214	11.6487	10.5987	11.4938	10.5825	7.39542	11.7641	11.2279	11.2471	0.9312	0.8532	0.8656	0.926
NM_001357403,NM_001357404,NM_001357405,NM_001357406,NM_145939,XM_006521932,XM_030249021,XM_030249022	Alg3	asparagine-linked glycosylation 3 (alpha-1,3-mannosyltransferase)	19.9444	17.2226	17.0811	16.6425	13.9172	16.282	14.0595	13.1466	13.7534	18.7047	21.824	19.9883	17.9275	15.9659	17.2963	18.0827	15.6139	13.6532	20.1723	17.0632	0.9312	0.2456	0.8656	0.926
NM_025442	Alg5	asparagine-linked glycosylation 5 (dolichyl-phosphate beta-glucosyltransferase)	12.2572	14.0581	15.021	15.3934	17.541	17.6551	15.6699	18.8607	15.6758	10.034	11.9777	12.2507	11.4271	13.9227	13.9144	13.7788	16.8632	16.7355	11.4208	13.088	0.9312	0.5637	0.819	0.926
NM_001081264,XM_006503155,XM_006503156,XM_006503158,XM_006503160,XM_006503161,XM_006503162,XM_006503163,XM_006503164,XM_017320256,XM_017320257,XM_030253605	Alg6	asparagine-linked glycosylation 6 (alpha-1,3,-glucosyltransferase)	1.4282	0.935286	1.16803	1.04035	1.35834	1.35347	1.47587	1.26528	1.35419	0.435858	0.705345	0.931789	1.61229	1.22546	1.24398	1.17717	1.25072	1.36511	0.690997	1.36058	0.9312	0.8532	0.8656	0.926
NM_199035,XR_003946497	Alg8	asparagine-linked glycosylation 8 (alpha-1,3-glucosyltransferase)	5.3343	5.1231	5.47091	6.14605	4.24376	5.27143	3.83406	5.20733	4.74288	5.00991	4.13173	5.03167	3.73002	4.52049	4.9695	5.30944	5.22041	4.59476	4.72444	4.40667	0.9312	0.8532	0.8656	0.926
NM_133981,NR_045601,XM_006509901,XM_006509902,XM_006509903,XM_011242380,XM_017313065,XM_030243942,XM_030243943,XM_030243944,XM_030243945,XM_030243946	Alg9	asparagine-linked glycosylation 9 (alpha 1,2 mannosyltransferase)	4.65115	3.22411	4.16555	4.28435	3.62741	4.61729	5.6569	5.60312	5.56731	4.62763	4.25436	4.21614	5.0522	5.72588	5.75919	4.01361	4.17635	5.60911	4.36604	5.51242	0.9312	0.8532	0.8656	0.926
NM_001102565	Alkbh1	alkB homolog 1, histone H2A dioxygenase	5.66768	6.72794	6.34852	4.35189	3.8898	3.4434	3.53528	4.69952	4.26888	4.19892	4.16979	3.31567	4.29585	4.28465	3.51961	6.24805	3.89503	4.16789	3.89479	4.03337	0.9312	0.766	0.8199	0.926
NM_001359940,NM_001359941,NM_175016,XM_006530290,XM_006530292	Alkbh2	alkB homolog 2, alpha-ketoglutarate-dependent dioxygenase	7.16059	6.71454	5.89706	8.02761	7.01002	6.06177	6.41099	7.83631	4.99764	5.63309	4.20526	4.42399	7.01572	7.94379	9.44359	6.59073	7.03313	6.41498	4.75412	8.13437	0.9312	0.8532	0.8656	0.926
NM_026944,XM_006500123,XM_006500125,XM_006500126,XM_030252043	Alkbh3	alkB homolog 3, alpha-ketoglutarate-dependent dioxygenase	9.46906	13.212	9.51435	10.1226	10.1973	9.92853	11.9869	10.7198	9.25346	10.3029	12.3868	13.5058	11.8622	12.9949	12.1157	10.7318	10.0828	10.6534	12.0651	12.3243	0.9312	0.8532	0.8656	0.926
NM_001347492,NM_001359414,NM_001359415,NM_001359416,NM_001359417,NM_028070,XM_006504505,XM_030254819	Alkbh4	alkB homolog 4, lysine demethylase	4.8474	5.19872	4.53818	4.47074	4.85768	5.83461	5.37491	6.56631	5.01889	4.50537	5.95165	5.04396	6.1807	5.38065	6.01717	4.86144	5.05434	5.65337	5.167	5.85951	0.9312	0.8532	0.8656	0.926
NM_172943	Alkbh5	alkB homolog 5, RNA demethylase	23.1097	22.3378	24.1199	24.2112	24.6673	23.3979	28.5782	27.3279	27.6609	28.4723	26.9607	27.4793	23.7633	23.9659	23.2273	23.1891	24.0921	27.8557	27.6374	23.6522	0.9312	0.2093	0.3577	0.926
NM_198027	Alkbh6	alkB homolog 6	14.6029	12.8626	12.9579	12.4913	13.996	11.0942	11.0589	11.0757	9.1705	9.87969	11.3419	12.3686	14.452	12.5013	13.6515	13.4744	12.5272	10.435	11.1967	13.5349	0.9312	0.5434	0.8353	0.926
NM_025538,NM_027372	Alkbh7	alkB homolog 7	4.44331	5.58645	2.23298	2.64422	3.1917	3.75269	7.10605	7.01601	5.77939	4.27571	3.46854	3.39614	4.04304	4.81978	4.97123	4.08758	3.1962	6.63382	3.71346	4.61135	0.9312	0.6641	0.8656	0.926
NM_026303,XM_006509879,XM_006509880,XM_006509881,XM_006509882,XM_006509883,XM_030244528	Alkbh8	alkB homolog 8, tRNA methyltransferase	3.35708	3.1872	3.11259	2.67385	3.01239	2.73501	3.89249	3.83034	3.89474	3.26064	3.33525	3.51792	3.38994	3.55137	4.29642	3.21896	2.80708	3.87252	3.37127	3.74591	0.9312	0.8532	0.8656	0.926
NM_145223,XM_006506049,XM_006506050,XM_006506051,XM_006506052,XM_006506053,XM_006506054,XR_001785126,XR_377445	Alms1	ALMS1, centrosome and basal body associated	1.02685	0.874999	0.785341	1.15221	1.03127	0.949005	0.908771	1.07057	1.06564	1.28802	1.0678	1.24308	1.09352	1.49419	1.09925	0.895731	1.04416	1.01499	1.19964	1.22899	0.9312	0.8532	0.8656	0.926
NM_001331118,NM_007440,XR_001779865	Alox12	arachidonate 12-lipoxygenase	0.373321	0.445476	0.629387	0.765192	1.26411	0.613196	1.53781	1.2603	1.71321	0.595058	0.737685	0.815383	0.897536	0.551692	0.824743	0.482728	0.880833	1.50378	0.716042	0.75799	0.9312	0.8532	0.8656	0.926
NM_001308462,NM_009663	Alox5ap	arachidonate 5-lipoxygenase activating protein	1.09799	1.289	1.8508	0	0.638695	0.761579	14.5912	13.2839	11.764	15.3073	17.2908	21.2292	0.170233	0.762812	0.314181	1.4126	0.466758	13.213	17.9424	0.415742	0.9312	<0.0001	<0.0001	0.926
NM_027808,XM_006502101,XM_006502102,XM_006502103,XM_006502104,XM_006502107,XM_006502108,XR_003954388,XR_003954389,XR_375582	Alpk1	alpha-kinase 1	2.49432	2.281	2.34172	3.2514	3.83385	3.54961	2.77639	3.24652	3.21763	2.93044	3.94127	3.59924	3.87535	3.70568	3.75565	2.37235	3.54495	3.08018	3.49032	3.77889	0.9312	0.8532	0.8656	0.926
NM_001287172,NM_007431,XM_006538497,XM_006538498,XM_006538499,XM_006538500,XM_017319924	Alpl	alkaline phosphatase, liver/bone/kidney	0.26776	0.590976	0.457794	0.379321	0.45986	0.39043	1.18739	1.4127	1.74483	0.171826	0	0.07325	0.040909	0	0	0.438843	0.40987	1.44831	0.081692	0.0136363	0.9312	0.8532	0.8656	0.926
NM_001159948,NM_028717,NM_146109	Als2	alsin Rho guanine nucleotide exchange factor	9.16532	10.3415	10.3839	10.4553	11.3924	10.5578	7.74595	8.25957	8.27229	12.2398	11.5452	10.9811	11.6853	12.6966	12.765	9.96359	10.8018	8.09261	11.5887	12.3823	0.9312	0.8074	0.8656	0.926
NM_001146059,NM_001146060,NM_146228,NR_153354,XM_006512103,XM_017313354,XM_017313355,XM_017313356,XM_017313357,XM_017313358,XM_030244348,XM_030244349,XM_030244350,XR_001778896,XR_003947890,XR_003947891,XR_003947892,XR_003947893	Als2cl	ALS2 C-terminal like	19.6373	20.9193	19.2653	17.0694	16.1027	17.5218	24.263	24.7843	24.3949	26.5596	27.9975	26.3059	23.4711	22.6427	25.6489	19.9407	16.898	24.4807	26.9543	23.9209	0.9312	0.2285	0.0582	0.839
NM_011568,XR_001779950	Alyref	Aly/REF export factor	35.5465	37.6366	33.4708	39.4947	37.7619	34.6322	49.7724	39.3858	46.8436	32.4875	35.2217	35.1111	44.9991	40.1671	39.0036	35.5513	37.2963	45.3339	34.2735	41.39	0.9312	0.0007	0.8656	0.3801
NM_019484	Alyref2	Aly/REF export factor 2	5.73211	4.90623	6.24003	6.57874	5.35069	6.32439	5.65883	4.9458	6.20329	5.79158	6.59452	7.07322	4.19951	3.77731	4.92917	5.62612	6.08461	5.60264	6.48644	4.302	0.9312	0.8532	0.8656	0.926
NM_008537,XM_011245338	Amacr	alpha-methylacyl-CoA racemase	3.54913	3.68913	3.57317	2.44946	3.31285	4.26892	2.50645	3.38823	3.29611	3.26805	2.89604	3.36881	3.25376	3.47846	3.98392	3.60381	3.34374	3.06359	3.17764	3.57205	0.9312	0.8532	0.8656	0.926
NM_001080754,NM_172669,XM_006499252,XM_006499253	Ambra1	autophagy/beclin 1 regulator 1	7.50364	7.75769	7.24109	7.74796	8.45876	8.07852	10.313	9.21138	9.77252	10.8715	10.9421	11.3934	9.9604	9.02161	7.82848	7.50081	8.09508	9.76562	11.069	8.93683	0.9312	0.727	0.5449	0.926
NM_009665	Amd1	S-adenosylmethionine decarboxylase 1	11.7802	12.9127	11.9362	11.7727	12.9033	11.7197	13.8157	13.9461	14.8633	17.9503	16.0799	16.2677	13.9212	14.1234	14.9078	12.2097	12.1319	14.2083	16.766	14.3175	0.9312	0.7845	0.338	0.926
NM_007444	Amd2	S-adenosylmethionine decarboxylase 2	2.77046	3.37006	2.52844	2.68403	2.77589	2.61891	2.52624	2.5684	2.61751	3.88104	3.48303	3.4104	2.99093	3.1054	3.05499	2.88965	2.69294	2.57072	3.59149	3.05044	0.9312	0.8532	0.8656	0.926
NM_172935	Amdhd2	amidohydrolase domain containing 2	37.1175	38.5143	34.8569	28.0281	23.0993	25.4933	17.4167	20.1692	18.9767	41.8263	38.4803	36.1996	21.4864	20.3458	20.5949	36.8296	25.5403	18.8542	38.8354	20.809	0.0056	<0.0001	0.8656	<0.0001
gene-Amd-ps3	Amd-ps3	S-adenosylmethionine decarboxylase, pseudogene 3	1.00179	1.24847	0.931669	0.995693	1.15725	0.706288	1.01894	1.22635	1.09982	1.74545	1.61377	1.51916	1.23854	1.25708	1.21818	1.06064	0.953078	1.11504	1.62613	1.23793	0.9312	0.8532	0.8656	0.926
gene-Amd-ps4	Amd-ps4	S-adenosylmethionine decarboxylase, pseudogene 4	1.30356	0.922875	0.994614	1.17128	1.32393	0.769763	1.11744	1.13064	1.27566	1.5915	1.15834	1.4053	1.28683	1.12779	0.981894	1.07368	1.08832	1.17458	1.38505	1.13217	0.9312	0.8532	0.8656	0.926
NM_175179	Amer1	APC membrane recruitment 1	0.743428	0.48087	0.449098	0.315104	0.39019	0.339541	1.30582	1.28571	1.41202	0.366945	0.398438	0.335642	0.587785	0.752995	0.619539	0.557799	0.348278	1.33452	0.367008	0.65344	0.9312	0.8532	0.8656	0.926
NM_011787,XM_017312768	Amfr	autocrine motility factor receptor	54.9035	54.509	50.9421	54.4631	52.1752	54.7367	64.3698	61.7107	64.9449	38.3323	35.748	36.6721	50.9043	53.2133	53.8633	53.4515	53.7916	63.6751	36.9175	52.6603	0.9312	0.0003	<0.0001	0.926
NM_001164563,NM_001164602,NM_178114	Amigo2	adhesion molecule with Ig like domain 2	9.68847	9.79746	9.01396	7.22289	7.45591	7.18236	9.31912	7.50775	7.1499	12.8489	11.7163	11.3391	5.75203	6.62539	5.3612	9.49996	7.28705	7.99226	11.9681	5.91287	0.9312	0.8532	0.7971	0.926
NM_177275	Amigo3	adhesion molecule with Ig like domain 3	1.9484	1.23334	1.83326	1.60238	1.32532	1.28576	2.40437	2.10913	2.05517	2.27142	2.2801	2.60305	1.32641	0.705467	1.45093	1.67167	1.40449	2.18956	2.38486	1.16093	0.9312	0.8532	0.8656	0.926
NM_019496	Ammecr1	Alport syndrome, mental retardation, midface hypoplasia and elliptocytosis chromosomal region gene 1	3.54604	3.86335	3.6314	2.6862	2.40772	2.13648	4.73282	4.50014	5.1173	2.73737	2.59679	3.72912	5.52604	6.41907	6.04604	3.68026	2.41013	4.78342	3.02109	5.99705	0.9312	0.8532	0.8656	0.926
NM_001242430,NM_153515,XM_006525841,XM_006525842,XM_006525843,XM_006525844,XM_030250426,XM_030250427,XM_030250429,XR_003952506,XR_003952507,XR_385986	Ammecr1l	AMME chromosomal region gene 1-like	10.1855	10.1023	9.62873	9.16844	9.76831	9.36326	13.2082	12.2288	13.0458	12.6472	10.2009	13.9671	9.09288	10.9988	10.1004	9.97216	9.43334	12.8276	12.2717	10.064	0.9312	0.5902	0.8304	0.926
NM_001113424,NM_001356344,NR_153963,XM_006507045,XM_006507047,XR_003956193	Amn1	antagonist of mitotic exit network 1	3.84421	4.08665	4.21377	2.52785	2.92486	2.82212	5.27319	4.13352	5.21829	3.10551	2.36654	3.77964	5.21835	4.89567	4.03695	4.04821	2.75828	4.875	3.0839	4.71699	0.9312	0.8532	0.8656	0.926
NM_001290274,NM_153319,XM_006528864,XM_006528867,XM_011247828,XM_030251359,XM_030251360	Amot	angiomotin	0.401135	0.335774	0.4024	0.529357	0.400748	0.29011	0.834395	0.898489	0.877483	1.03589	1.06509	1.19289	0.783425	0.781783	0.715377	0.37977	0.406738	0.870122	1.09796	0.760195	0.9312	0.8532	0.8656	0.926
NM_001081395,XM_006510666,XM_006510667,XM_006510668,XM_006510669,XM_006510670,XM_030244692,XM_030244693	Amotl1	angiomotin-like 1	36.5333	39.297	39.6019	34.2947	35.2441	35.3974	39.5325	40.0381	39.2797	64.0316	69.1019	67.9091	37.9316	39.9379	36.904	38.4774	34.9787	39.6168	67.0142	38.2578	0.9312	0.8532	<0.0001	0.926
NM_019764,XM_006511771,XM_006511772,XM_006511773	Amotl2	angiomotin-like 2	26.8379	26.0817	25.3293	18.4906	18.4099	18.9691	37.7543	37.9627	36.7572	21.1144	20.7313	19.6967	39.0404	40.6537	38.3595	26.083	18.6232	37.4914	20.5141	39.3512	0.161	<0.0001	0.1813	0.0004
NM_001289719,NM_001289720,NM_001346665,NM_028779,XM_006500870,XM_006500871,XM_011239985,XM_030252355,XM_030252356	Ampd2	adenosine monophosphate deaminase 2	31.1301	32.6686	31.4082	53.4583	48.6468	50.3485	24.1623	23.0117	23.9902	31.8246	30.5463	28.567	36.9438	37.3927	39.8276	31.7356	50.8179	23.7214	30.3126	38.0547	<0.0001	0.0078	0.8656	0.292
NM_001276301,NM_009667,XM_006507215,XM_006507217,XM_006507219,XM_006507221,XM_006507222,XM_030242002,XR_378209	Ampd3	adenosine monophosphate deaminase 3	28.463	27.6929	27.4582	41.7032	40.5101	43.0005	10.5188	8.75503	8.74691	28.2181	29.0345	28.4996	16.8186	15.9804	15.1784	27.8714	41.7379	9.34024	28.5841	15.9924	0.0002	<0.0001	0.8656	0.0023
NM_001013814,XM_011242894	Amt	aminomethyltransferase	0.484862	0.591865	0.749496	0.603222	1.2956	0.801822	2.05264	1.64911	1.71364	1.17161	1.50692	1.28342	1.17305	1.21915	0.966249	0.608741	0.900216	1.80513	1.32065	1.11949	0.9312	0.8532	0.8656	0.926
NM_001252193,NM_025275	Amz2	archaelysin family metallopeptidase 2	9.6209	9.51901	9.95832	8.87821	9.25215	9.07978	13.0271	13.6996	12.7762	10.7256	10.9025	11.7015	10.674	10.1571	11.9042	9.69941	9.07005	13.1677	11.1099	10.9118	0.9312	0.4376	0.8656	0.926
NM_008569,XM_011239332,XM_011239333,XM_030248086	Anapc1	anaphase promoting complex subunit 1	31.3246	33.8648	33.8235	35.2793	34.4543	34.8745	39.3972	40.2929	39.9322	46.0614	47.2318	46.1354	33.9256	37.2808	35.994	33.0043	34.8694	39.8741	46.4762	35.7334	0.9312	0.0293	<0.0001	0.926
NM_001357234,NM_001357235,NM_001357236,NM_001357237,NM_026904,XM_006531342,XM_030243749,XM_030243750,XM_030243751	Anapc10	anaphase promoting complex subunit 10	4.66507	5.67661	4.99261	3.95786	3.92538	3.61202	7.89901	4.88781	5.21313	3.35561	4.02058	2.83938	4.03945	5.65079	4.27968	5.11143	3.83175	5.99998	3.40519	4.65664	0.9312	0.8532	0.8656	0.926
NM_001038230,NM_025389	Anapc11	anaphase promoting complex subunit 11	5.65852	4.99395	6.65677	4.7276	6.14451	6.26336	8.63373	10.2597	8.1119	7.14494	6.90223	6.7253	6.28408	4.80456	5.68422	5.76975	5.71182	9.00177	6.92416	5.59095	0.9312	0.4938	0.8656	0.926
NM_181394,XM_006511806,XM_006511807	Anapc13	anaphase promoting complex subunit 13	27.8046	27.4541	30.4911	32.6748	24.4416	28.6581	32.6613	36.2128	36.0193	38.3236	37.3568	33.9084	28.6382	23.7651	28.6071	28.5832	28.5915	34.9644	36.5296	27.0035	0.9312	0.0486	0.0243	0.926
NM_001291348,NM_001291349,NM_001291352,NM_001291353,NM_027532,XM_006508279,XM_006508280,XM_006508282,XM_006508284,XM_006508285,XM_011241930,XM_011241931,XM_011241932,XM_011241933,XM_011241935,XM_017312358,XM_030243049,XM_030243050,XM_030243051,XM_030243052,XM_030243053,XM_030243054	Anapc15	anaphase prompoting complex C subunit 15	6.8989	6.23016	7.17801	6.16633	6.10023	9.32444	8.91227	8.84105	5.51613	9.22791	6.46438	5.60198	9.86006	9.35501	9.89187	6.76902	7.197	7.75648	7.09809	9.70231	0.9312	0.8532	0.8656	0.926
NM_001347451,NM_025514	Anapc16	anaphase promoting complex subunit 16	35.0288	32.6397	34.0642	30.2571	30.9218	29.2049	37.6714	39.2706	38.5499	48.507	51.3686	48.9013	33.7195	32.9297	34.1213	33.9109	30.128	38.4973	49.5923	33.5902	0.9312	0.2219	<0.0001	0.926
NM_175300	Anapc2	anaphase promoting complex subunit 2	35.1356	37.8518	36.7881	37.3304	34.65	35.024	34.4678	36.5141	35.1459	40.7323	40.2491	41.6332	36.5869	37.4334	38.8017	36.5919	35.6681	35.3759	40.8715	37.6073	0.9312	0.8532	0.3917	0.926
NM_024213	Anapc4	anaphase promoting complex subunit 4	27.5805	26.442	27.0666	21.5638	21.7176	22.1354	39.3047	37.3617	36.8039	31.2109	32.317	30.781	29.0915	26.7924	28.9624	27.0297	21.8056	37.8235	31.4363	28.2821	0.5798	0.0001	0.3662	0.926
NM_001042491,NM_001289517,NM_001289518,NM_001289519,NM_001289520,NM_021505,XM_006530429,XM_030254742,XM_030254743,XR_387575	Anapc5	anaphase-promoting complex subunit 5	64.649	65.1923	61.6858	63.7049	63.0574	62.8042	80.5592	76.8092	76.4823	66.3748	66.9005	69.0673	84.9011	83.66	82.4161	63.8424	63.1888	77.9502	67.4475	83.6591	0.9312	<0.0001	0.5356	<0.0001
NM_019805	Anapc7	anaphase promoting complex subunit 7	17.6573	17.5676	18.3814	19.3528	20.3554	19.5054	21.1412	22.2136	21.5933	19.7991	17.9485	18.8765	20.9433	20.6449	22.5586	17.8687	19.7379	21.6494	18.8747	21.3822	0.9312	0.3681	0.8656	0.926
NM_144524,XM_006516199,XM_006516200,XM_011244169,XM_030246896	Angel1	angel homolog 1	2.32827	3.50432	2.61457	2.66663	2.87897	3.02388	1.9673	2.07027	1.96826	1.96218	2.01076	1.87795	2.99599	2.84808	3.71582	2.81572	2.85649	2.00195	1.9503	3.18663	0.9312	0.8532	0.8656	0.926
NM_001199020,NM_001357131,NM_001357132,NM_001357133,NM_001357134,NM_021421,NR_151630,XM_006497183,XM_006497184,XM_006497186,XM_017321690,XM_030255501,XM_030255504,XM_030255505,XM_030255506,XM_030255508,XR_003956234,XR_003956236,XR_373773	Angel2	angel homolog 2	19.3952	19.6738	18.2897	17.5981	17.743	20.0263	19.6363	21.3412	19.5655	20.6094	20.6276	19.9496	23.3485	21.0587	23.1176	19.1196	18.4558	20.181	20.3955	22.5083	0.9312	0.8532	0.8656	0.926
NM_007426	Angpt2	angiopoietin 2	1.81831	1.79533	2.03244	3.94556	3.49261	3.27071	0.518083	0.532652	0.516226	0.661718	0.693742	0.771898	2.7517	2.85187	2.87244	1.88203	3.56963	0.52232	0.709119	2.82534	0.9312	0.8532	0.8656	0.926
NM_020581	Angptl4	angiopoietin-like 4	2.22799	3.47829	2.7425	2.1336	1.1353	1.2463	10.5825	9.70169	9.33952	2.58651	2.43797	2.49766	1.38426	1.39321	1.43547	2.81626	1.50507	9.87456	2.50738	1.40431	0.9312	0.0239	0.8656	0.926
NM_020332	Ank	progressive ankylosis	5.51706	6.23145	7.28572	6.09433	6.13967	5.73032	9.96474	8.82072	9.36985	6.12539	5.32826	5.09473	5.78207	6.18707	6.34698	6.34474	5.98811	9.3851	5.51613	6.10537	0.9312	0.5434	0.8656	0.926
NM_009671,XM_030245483,XM_030245484	Ankfy1	ankyrin repeat and FYVE domain containing 1	17.6008	17.5979	17.1533	18.0136	17.0686	16.4813	21.716	22.9722	23.7297	22.0848	22.1753	22.3114	20.1643	20.1024	17.8962	17.4507	17.1878	22.8059	22.1905	19.3876	0.9312	0.1236	0.3045	0.926
NM_175375	Ankhd1	ankyrin repeat and KH domain containing 1	9.09132	9.57016	9.63252	10.1778	10.4661	9.50802	12.7425	11.4334	12.2901	11.1571	11.8618	11.6105	9.04548	9.40354	9.30379	9.43133	10.0506	12.1553	11.5432	9.25094	0.9312	0.6223	0.8656	0.926
NM_001003909,NM_001289527,NM_001289528,NM_001289529,XM_017321097	Ankib1	ankyrin repeat and IBR domain containing 1	17.2605	19.8861	18.7137	20.4558	21.2848	19.8229	21.7278	21.8225	21.6088	20.3961	20.2397	20.8552	17.9482	19.4121	19.0536	18.6201	20.5211	21.7197	20.497	18.8047	0.9312	0.5287	0.8656	0.926
NM_001310502,NM_172756,XM_006509661,XM_030243488	Ankle1	ankyrin repeat and LEM domain containing 1	1.48041	1.16827	1.32153	2.75362	2.13004	2.01621	2.41029	1.62909	1.4372	1.63189	1.33528	1.76832	2.11118	1.67148	3.50419	1.32341	2.29996	1.82553	1.5785	2.42895	0.9312	0.8532	0.8656	0.926
NM_001253814,NM_027922	Ankle2	ankyrin repeat and LEM domain containing 2	9.00413	10.0666	9.50861	9.50197	8.86315	9.8881	13.8769	14.2047	13.9536	11.5968	10.9358	11.3263	10.8776	11.4616	11.078	9.52645	9.41774	14.0117	11.2863	11.1391	0.9312	0.2374	0.8656	0.926
NM_146033,XM_006515066	Ankmy2	ankyrin repeat and MYND domain containing 2	15.1793	14.564	16.3516	12.8683	12.2047	12.353	15.188	17.2021	17.7135	16.4369	17.4071	17.7256	16.6935	18.5117	15.5321	15.365	12.4753	16.7012	17.1899	16.9124	0.9312	0.8532	0.8656	0.926
NM_001271388,NM_001271389,NM_001271390,NM_001271391,NM_001271392,NM_023472,XM_017315580	Ankra2	ankyrin repeat, family A (RFXANK-like), 2	5.32949	6.64894	5.05232	4.78608	4.44341	4.85273	4.73943	5.83451	4.93801	4.16257	4.96162	4.0039	5.88962	6.2882	5.42008	5.67692	4.69407	5.17065	4.37603	5.86596	0.9312	0.8532	0.8656	0.926
NM_013468	Ankrd1	ankyrin repeat domain 1 (cardiac muscle)	0	0.063431	0	0	0	0	1.73193	1.24335	1.48984	0	0	0	0	0	0	0.0211437	0	1.48838	0	0	0.9312	0.8532	0.8656	0.926
NM_001167967,NM_001281974,NM_001281975,NM_133971,NR_030781,XM_006508685,XM_006508686,XM_006508687,XM_006508688,XM_006508691,XM_006508692,XM_030243218,XM_030243220,XM_030243221,XM_030243222	Ankrd10	ankyrin repeat domain 10	11.2592	11.5132	9.94673	11.5528	11.6687	10.6289	12.226	11.5158	12.3182	11.657	12.3134	11.6383	7.62358	8.18435	10.6965	10.9064	11.2835	12.02	11.8696	8.83482	0.9312	0.8532	0.8656	0.926
NM_001081379,NR_037865,XM_030243850,XM_030243851,XM_030243852	Ankrd11	ankyrin repeat domain 11	21.6886	22.1533	23.512	20.9154	21.5851	20.6038	16.5737	17.5186	17.5071	18.6155	18.1473	18.2821	19.6254	20.9402	19.024	22.4513	21.0348	17.1998	18.3483	19.8632	0.9312	0.1342	0.4268	0.926
NM_001025572,XM_006523393,XM_006523394,XM_006523395,XM_006523396,XM_006523397,XM_006523399,XM_030249417,XM_030249418,XM_030249419,XM_030249420	Ankrd12	ankyrin repeat domain 12	7.45375	7.75969	6.42843	5.88101	5.8905	5.26666	7.32012	7.5763	7.80041	9.33192	10.3237	9.51974	5.70015	6.72297	5.99521	7.21396	5.67939	7.56561	9.7251	6.13945	0.9312	0.8532	0.7867	0.926
NM_026718,XM_006530454	Ankrd13a	ankyrin repeat domain 13a	58.5918	63.0714	58.6149	43.5416	46.1338	46.2404	67.3986	69.5057	64.6572	73.4335	74.7805	69.7751	66.1146	66.4193	62.2386	60.0927	45.3052	67.1872	72.663	64.9242	<0.0001	0.023	<0.0001	0.6099
NM_172945,XM_006533388,XM_006533389,XM_006533390,XM_006533392,XM_006533393,XM_006533394,XM_006533395,XM_006533396,XM_006533397,XM_006533398,XM_011249038,XM_011249039,XM_011249040,XM_011249041,XM_011249042,XM_011249043,XR_001780009,XR_003949451,XR_388467,XR_388468	Ankrd13b	ankyrin repeat domain 13b	3.03104	2.52716	3.1705	2.22656	2.52905	1.47273	3.0959	3.276	3.03097	2.33047	2.20011	2.60533	2.2641	2.33496	3.06848	2.90957	2.07611	3.13429	2.37864	2.55585	0.9312	0.8532	0.8656	0.926
NM_001013806,NM_001359909,XR_003954348	Ankrd13c	ankyrin repeat domain 13c	13.7104	14.7151	14.2819	16.3244	17.5759	17.9907	14.5684	15.0848	15.7146	15.1196	14.6719	14.9507	18.1097	16.6436	17.9359	14.2358	17.297	15.1226	14.9141	17.5631	0.9312	0.8532	0.8656	0.926
NM_001363082,NM_177268,NR_156440,NR_156441,NR_156442,XM_011238978,XM_030251769,XR_003953497,XR_003953498,XR_003953499,XR_003953500,XR_373937,XR_373938,XR_373941	Ankrd16	ankyrin repeat domain 16	2.97603	3.532	3.43462	3.58721	3.59546	4.18516	4.75142	4.74876	5.20915	4.94385	4.16521	5.09228	4.75353	3.57	5.31466	3.31421	3.78928	4.90311	4.73378	4.54606	0.9312	0.8532	0.8656	0.926
NM_030886,NM_198010,XM_006535287,XM_006535288,XM_006535289,XM_006535290,XM_006535291,XM_011249595,XM_030254925	Ankrd17	ankyrin repeat domain 17	25.6598	27.2798	25.5063	27.5257	26.8964	27.1076	29.9644	29.8004	29.0293	29.0418	31.9674	31.4641	26.4055	28.026	27.1433	26.1486	27.1766	29.598	30.8244	27.1916	0.9312	0.4419	0.3162	0.926
NM_001310521,NM_153502	Ankrd23	ankyrin repeat domain 23	2.39832	1.68527	1.47842	2.80854	2.71785	2.38727	1.18355	1.87359	1.8266	3.19772	2.15426	2.04177	2.68325	1.85986	2.23976	1.854	2.63789	1.62791	2.46458	2.26096	0.9312	0.8532	0.8656	0.926
NM_027480,XM_006514091,XM_006514092,XM_006514093,XM_006514094,XM_006514095,XM_006514096,XM_006514097,XM_006514098,XM_006514099,XM_006514101,XM_006514102,XM_006514103,XM_006514104,XM_011243564,XM_011243565,XM_011243566,XM_011243567,XM_011243568,XM_011243569,XM_011243570,XM_017314088,XM_030245270,XM_030245271,XM_030245272,XM_030245273,XM_030245274,XM_030245275	Ankrd24	ankyrin repeat domain 24	1.99842	1.83095	2.10299	1.68634	1.88963	1.13792	2.50139	2.67421	2.76257	2.75643	2.7576	1.5544	2.24743	2.74706	2.77555	1.97746	1.5713	2.64606	2.35614	2.59001	0.9312	0.8532	0.8656	0.926
NM_001081112,XM_006506022,XM_006506023,XM_006506024,XM_006506025,XM_030255354,XR_001785122	Ankrd26	ankyrin repeat domain 26	2.00155	2.31797	2.37765	2.66073	3.29979	2.87586	2.02526	2.12925	1.94976	1.98375	2.74398	2.60968	3.19454	3.21754	3.61509	2.23239	2.94546	2.03475	2.44581	3.34239	0.9312	0.8532	0.8656	0.926
NM_001358876,NM_145633,NM_178263,NR_152519,XM_006539986,XM_017322264,XM_030242590	Ankrd27	ankyrin repeat domain 27 (VPS9 domain)	13.9183	13.4598	13.973	14.4013	14.0101	15.1497	12.2269	12.6902	11.2162	14.9706	14.8795	13.2848	12.8205	12.5516	12.946	13.7837	14.5204	12.0444	14.3783	12.7727	0.9312	0.8279	0.8656	0.926
NM_001024604,XM_006518369,XM_011244886,XM_030247585,XM_030247586,XM_030247587,XR_383131	Ankrd28	ankyrin repeat domain 28	12.4265	12.2362	11.7723	11.0894	10.4752	10.8162	16.0061	14.5984	14.5723	13.0719	13.3601	13.431	18.0246	17.8062	17.3202	12.145	10.7936	15.0589	13.2877	17.717	0.9312	0.5732	0.8656	0.4372
NM_001190371,NM_001360803,XM_017317867,XM_017317868,XM_017317869,XM_017317870,XM_017317871,XM_017317873	Ankrd29	ankyrin repeat domain 29	4.50082	3.55113	3.14729	1.69539	1.34272	2.02117	5.64455	4.83018	5.37312	2.77646	2.75241	2.92979	4.30412	5.7682	5.05989	3.73308	1.68643	5.28262	2.81956	5.04407	0.9312	0.8532	0.8656	0.926
NM_001164441,NM_001357922,NM_001357923,NM_026153,NM_027496,XM_006520155	Ankrd33b	ankyrin repeat domain 33B	7.32468	7.47757	7.70591	3.97888	3.853	3.76911	7.88976	8.04778	7.98091	9.27984	9.62023	9.51039	3.54576	3.4105	3.45691	7.50272	3.867	7.97282	9.47015	3.47106	0.9312	0.8532	0.8656	0.8235
NM_001039562,XM_030243709,XM_030243710	Ankrd37	ankyrin repeat domain 37	1.43788	0.167296	0.8569	1.83174	2.78003	3.11564	2.13742	1.84623	1.76193	0.954573	1.04422	0.897736	0.33715	0.881941	0.763016	0.820692	2.5758	1.91519	0.96551	0.660702	0.9312	0.8532	0.8656	0.926
NM_001310533,NM_026241,NR_132321	Ankrd39	ankyrin repeat domain 39	4.35632	3.76002	3.99915	3.89674	4.39024	3.38055	3.2174	3.52093	2.89813	4.49509	3.68414	3.74101	2.81049	3.02606	3.46346	4.0385	3.88918	3.21215	3.97341	3.1	0.9312	0.8532	0.8656	0.926
NM_027799,NM_146024	Ankrd40	ankyrin repeat domain 40	33.8348	34.8822	32.2422	32.9901	33.5315	35.5245	42.5234	40.5269	40.9776	42.6223	44.0972	41.0575	36.8491	36.3847	37.3239	33.6531	34.0154	41.3426	42.5923	36.8526	0.9312	0.0116	0.0083	0.926
NM_028665,XM_006508232,XM_011241919,XM_017312337	Ankrd42	ankyrin repeat domain 42	0.910723	1.19951	1.55873	0.866316	0.899454	1.09874	0.961136	1.0099	1.00798	1.49291	0.897457	1.4536	0.954671	0.668759	0.822279	1.22299	0.954835	0.993003	1.28132	0.815236	0.9312	0.8532	0.8656	0.926
NM_001081433,XM_006496070,XM_006496071,XM_006496073,XM_011238538,XM_030254991,XM_030254992,XM_030254994,XM_030254995,XM_030254996,XM_030254997	Ankrd44	ankyrin repeat domain 44	0.858674	0.972369	0.89259	0.858926	0.579976	0.702911	1.5683	1.52825	1.82055	1.22695	1.26367	1.18446	0.965147	1.04829	1.0289	0.907878	0.713938	1.63903	1.22502	1.01411	0.9312	0.8532	0.8656	0.926
NM_001358006,NM_001358007,NM_175134	Ankrd46	ankyrin repeat domain 46	53.0307	52.6451	54.7638	37.9171	41.5145	38.7634	63.7962	64.7956	62.0532	45.3592	44.75	45.9006	46.0804	43.1644	45.7507	53.4799	39.3983	63.5483	45.3366	44.9985	0.0002	0.0004	0.0198	0.0659
NM_001348260,NM_019683,XM_006510503	Ankrd49	ankyrin repeat domain 49	5.94736	7.09093	6.43745	4.61932	5.33379	5.22934	8.3559	6.89645	7.31669	6.67342	6.68365	6.44463	8.47287	7.21157	9.25701	6.49191	5.06081	7.52301	6.60057	8.31382	0.9312	0.8532	0.8656	0.926
NM_001167883,XM_006535582,XM_011249725	Ankrd50	ankyrin repeat domain 50	16.6143	17.4793	18.1568	35.2687	33.8204	32.8729	21.7216	22.1656	20.8285	11.5784	10.9899	10.9823	21.9778	21.8488	21.8109	17.4168	33.9874	21.5719	11.1835	21.8792	<0.0001	0.2939	0.1111	0.7113
NM_172790	Ankrd52	ankyrin repeat domain 52	10.4686	10.8482	11.1582	12.377	12.8909	12.174	11.3359	11.8548	12.2549	11.7251	11.7853	12.2731	11.7445	13.0529	12.0384	10.825	12.4806	11.8152	11.9278	12.2786	0.9312	0.8532	0.8656	0.926
NM_144849,XM_006520800,XM_011245584,XM_030248498,XM_030248499,XM_030248500	Ankrd54	ankyrin repeat domain 54	8.01434	10.6637	7.19071	8.54817	8.76963	9.6742	9.26747	8.2452	9.44118	8.72306	8.56269	8.64228	8.18235	8.40508	9.06114	8.6229	8.99733	8.98462	8.64268	8.54952	0.9312	0.8532	0.8656	0.926
NM_001361916,NM_001361917,NM_175207,XM_006516294,XM_030246957,XM_030246958	Ankrd9	ankyrin repeat domain 9	1.19766	1.23703	1.42388	1.46854	1.93124	1.60953	1.76691	1.5755	2.38076	0.919478	1.03003	1.1124	2.11158	1.18495	2.25223	1.28619	1.66977	1.90772	1.02064	1.84959	0.9312	0.8532	0.8656	0.926
NM_001286040,NM_001286041,NM_181413,XM_006524087,XM_006524088,XM_006524089,XM_006524090,XM_006524091,XM_030249682,XM_030249683,XM_030249684,XM_030249685,XM_030249686,XM_030249687	Anks1	ankyrin repeat and SAM domain containing 1	7.67062	8.47281	8.02058	6.27374	6.31823	6.42308	7.99943	8.06064	8.16911	9.27011	9.46354	9.35608	3.65221	4.42467	4.50055	8.05467	6.33835	8.07639	9.36324	4.19247	0.9312	0.8532	0.8656	0.8689
NM_028301,XM_006522608,XM_006522609,XM_006522610,XM_006522611,XM_006522612,XM_006522613,XM_030249287,XM_030249288,XM_030249289,XM_030249290,XM_030249291,XM_030249292,XM_030249294,XR_003951838,XR_003951839,XR_003951840,XR_003951841	Anks3	ankyrin repeat and sterile alpha motif domain containing 3	6.79894	9.19768	9.39703	7.62703	8.25427	8.43661	8.52083	8.17578	9.25804	15.1836	15.2814	15.3794	10.5686	9.44583	11.3082	8.46455	8.10597	8.65155	15.2815	10.4409	0.9312	0.8532	0.0688	0.926
NM_001267620,NM_026187,NR_051998,NR_051999,XM_006496507,XM_011238696,XM_030255491,XM_030255492,XM_030255493,XR_003956227	Ankzf1	ankyrin repeat and zinc finger domain containing 1	5.55448	4.14788	4.18216	5.50339	5.3699	5.82856	4.57703	4.9826	5.81509	4.58469	5.52541	3.94445	4.04051	3.31457	4.11683	4.62818	5.56728	5.12491	4.68485	3.82397	0.9312	0.8532	0.8656	0.926
NM_028390,XM_006510581,XM_006510582,XM_011242594	Anln	anillin, actin binding protein	11.7882	10.3164	11.6314	12.8423	13.0776	13.1335	14.3305	14.7289	13.2813	11.8698	12.4837	11.9737	21.0412	20.7411	20.7909	11.2453	13.0178	14.1136	12.1091	20.8577	0.9312	0.5858	0.8656	0.0247
NM_001242349,NM_178642,XM_006508458,XM_006508459,XM_006508463,XM_006508464,XM_011241973,XM_011241974,XM_011241975,XM_011241976,XM_017321913,XM_030241952,XM_030241953,XM_030241954,XM_030241955,XM_030241956,XM_030241957,XM_030241958,XM_030241959,XM_030241960	Ano1	anoctamin 1, calcium activated chloride channel	6.75282	5.58752	6.2021	3.79414	3.28561	4.45426	2.57556	3.42887	3.08316	3.96704	3.26342	3.86995	9.23618	9.38418	11.079	6.18081	3.84467	3.0292	3.70013	9.8998	0.9312	0.5147	0.795	0.9076
NM_001271873,NM_133979,XM_011242928,XM_011242929,XM_017313064,XM_030243941	Ano10	anoctamin 10	15.2127	15.3788	15.7842	16.1168	15.7827	15.136	22.7479	23.4632	23.6765	16.0628	14.995	16.8358	22.3084	20.9154	19.3733	15.4585	15.6785	23.2959	15.9645	20.8657	0.9312	0.0097	0.8656	0.4764
NM_001128103,NM_001355244,NM_001355245,NM_001355246,XM_006499261,XM_006499262,XM_011239463,XM_030250348,XM_030250350	Ano3	anoctamin 3	5.67155	5.83425	6.03777	3.94429	4.38428	3.90921	0.218836	0.346391	0.350302	3.61486	3.20713	3.9583	10.4561	12.2229	11.0959	5.84786	4.07926	0.305176	3.59343	11.2583	0.9312	0.105	0.8397	0.4756
NM_001253813,NM_175344,XM_006520231,XM_006520232,XM_006520233,XM_006520234,XM_030248256	Ano6	anoctamin 6	73.1945	75.7506	76.8344	64.7867	66.4741	65.6556	84.0045	81.2269	82.9913	56.5236	54.8273	56.5627	64.1104	68.7324	64.8168	75.2598	65.6388	82.7409	55.9712	65.8865	0.0284	0.0148	<0.0001	0.0308
NM_001164679,XM_006509686,XM_006509688,XM_006509690,XM_017312871,XM_017312872,XM_017312873,XM_030243644,XM_030243645	Ano8	anoctamin 8	3.42096	3.21828	3.55812	0.79589	0.68071	0.512432	8.81439	10.3847	10.0812	1.4717	1.17421	1.52162	4.29012	4.38227	4.07329	3.39912	0.663011	9.76011	1.38917	4.24856	0.9312	0.0496	0.8656	0.926
NM_009672,XM_006510778,XM_006510779	Anp32a	acidic (leucine-rich) nuclear phosphoprotein 32 family, member A	101.35	101.819	101.625	91.2191	93.6896	95.5807	140.03	134.954	129.102	90.2995	87.9591	89.4643	91.2549	90.4179	93.3558	101.598	93.4964	134.695	89.241	91.6762	0.1015	<0.0001	<0.0001	0.0184
NM_130889,XM_011250089	Anp32b	acidic (leucine-rich) nuclear phosphoprotein 32 family, member B	75.3615	71.5327	76.8515	48.6031	49.0169	53.9205	85.9641	81.1107	76.77	95.4653	98.324	93.5287	73.4137	77.0206	81.1426	74.5819	50.5135	81.2816	95.7727	77.1923	<0.0001	0.0352	<0.0001	0.926
NM_001253757,NM_001253758,NM_023210,XM_011240193	Anp32e	acidic (leucine-rich) nuclear phosphoprotein 32 family, member E	20.2279	19.7053	20.357	27.252	24.2292	24.8888	31.9827	28.5398	29.432	20.6937	18.7958	18.0754	26.7058	25.7428	25.253	20.0967	25.4566	29.9848	19.1883	25.9005	0.5454	0.0006	0.8656	0.3866
NM_054041,XM_006506564	Antxr1	anthrax toxin receptor 1	2.19665	2.3031	1.93088	0.763998	0.966209	0.96016	9.09543	9.19576	10.1076	3.03799	2.49006	3.14581	1.28895	1.46334	1.05215	2.14354	0.896789	9.46627	2.89129	1.26814	0.9312	0.0178	0.8656	0.926
NM_133738	Antxr2	anthrax toxin receptor 2	42.4494	43.7995	45.0387	38.225	41.1547	41.4711	40.3106	42.2891	41.2357	43.8667	43.2802	43.9237	36.8009	37.9272	38.4735	43.7625	40.2836	41.2785	43.6902	37.7339	0.9312	0.678	0.8656	0.3429
NM_010730	Anxa1	annexin A1	162.015	173.872	178.312	120.062	131.906	130.15	126.047	126.375	123.684	140.207	129.994	133.212	131.85	142.217	128.417	171.399	127.373	125.369	134.471	134.161	<0.0001	<0.0001	<0.0001	<0.0001
NM_013469,XM_006518451	Anxa11	annexin A11	30.7896	27.6105	28.9817	30.211	31.4641	32.062	25.1273	24.4383	24.7281	28.8163	28.0422	27.3747	31.3457	33.7882	31.2822	29.1273	31.2457	24.7645	28.0777	32.1387	0.9312	0.2571	0.8656	0.926
NM_007585,XM_006510796	Anxa2	annexin A2	488.286	484.108	474.305	412.781	418.717	447.301	375.364	381.342	366.46	484.706	489.232	472.208	461.146	471.864	452.547	482.233	426.267	374.389	482.049	461.853	<0.0001	<0.0001	0.8656	<0.0001
NM_013470	Anxa3	annexin A3	248.93	245.642	250.055	196.836	193.395	201.988	251.732	258.357	245.948	199.192	197.897	204.002	252.379	260.982	251.016	248.209	197.406	252.013	200.364	254.792	<0.0001	0.3633	<0.0001	0.2487
NM_001331120,NM_013471,XM_006505397,XM_006505398,XM_011241158,XM_030255115	Anxa4	annexin A4	37.922	41.5219	39.067	34.5568	33.9672	33.663	34.7069	31.8175	31.8585	26.8756	26.487	26.0143	45.0997	48.4334	49.3107	39.5036	34.0624	32.7943	26.459	47.6146	0.5238	0.0348	<0.0001	0.0883
NM_009673	Anxa5	annexin A5	180.463	175.392	169.696	188.19	192.362	202.055	152.151	149.439	140.884	106.629	109.605	111.938	152.141	149.583	156.229	175.184	194.203	147.491	109.391	152.651	<0.0001	<0.0001	<0.0001	<0.0001
NM_001110211,NM_013472,NR_138556	Anxa6	annexin A6	58.985	64.1159	60.9066	59.0975	63.4309	62.8122	54.1045	52.4097	50.3706	60.6165	59.8006	62.3997	57.7732	60.0868	57.4979	61.3358	61.7802	52.2949	60.9389	58.4526	0.9312	0.002	0.8656	0.926
NM_001110794,NM_009674,XM_006518452,XM_006518453	Anxa7	annexin A7	72.1506	71.5234	71.9095	72.3361	72.3475	73.851	38.4153	40.4156	37.3716	44.6254	44.0174	45.0481	83.2036	84.3213	82.5185	71.8612	72.8449	38.7342	44.5636	83.3478	0.9312	<0.0001	<0.0001	0.0036
NM_178932,XM_017314533,XM_017314534,XM_017314535,XM_017314536,XM_017314537	Aoc2	amine oxidase, copper containing 2 (retina-specific)	2.0663	1.87707	2.17823	2.47836	1.92868	1.80302	2.13665	2.3616	2.99827	2.5176	1.77005	1.80329	3.28266	2.54773	3.05529	2.04054	2.07002	2.49884	2.03031	2.96189	0.9312	0.8532	0.8656	0.926
NM_009675,XM_006532041,XM_017314230	Aoc3	amine oxidase, copper containing 3	1.94911	1.97656	1.67966	0.057719	0.047765	0	4.06961	3.76249	4.42008	0.323091	0.306145	0.291514	0.52524	0.566223	0.545999	1.86844	0.0351613	4.08406	0.306917	0.545821	0.9312	0.7378	0.8656	0.926
NM_001289924,NM_001289926,NR_110520,NR_110521	Aopep	aminopeptidase O	8.21936	7.61044	8.91284	7.44245	8.07423	8.41757	9.78121	14.3639	10.0955	5.01563	3.39287	3.99367	8.94192	8.94051	7.37868	8.24755	7.97808	11.4135	4.13406	8.42037	0.9312	0.5115	0.4245	0.926
NM_009676,XM_006495630	Aox1	aldehyde oxidase 1	26.8164	26.301	26.3998	35.2905	33.4445	35.2381	20.4898	18.4167	19.3829	21.4854	22.0123	20.6483	32.7598	34.8938	33.0375	26.5057	34.6577	19.4298	21.382	33.5637	0.0978	0.0234	0.2422	0.1868
NM_001346718,NM_145964,XM_006501240,XM_006501241,XM_006501242,XM_006501243,XM_006501244,XM_006501245,XM_030252524,XM_030252525,XM_030252526	Ap1ar	adaptor-related protein complex 1 associated regulatory protein	10.5837	9.94966	11.2661	11.8847	13.5061	12.338	10.5505	11.3793	12.2193	8.60887	8.51004	8.31754	11.8372	12.2813	12.5182	10.5998	12.5763	11.3831	8.47882	12.2122	0.9312	0.8532	0.8656	0.926
NM_001243043,NM_001243044,NM_001355659,NM_001355660,NM_007454,XM_006514462,XM_030245485,XM_030245486,XM_030245487,XM_030245488,XM_030245489	Ap1b1	adaptor protein complex AP-1, beta 1 subunit	24.574	25.1249	23.4828	24.1732	23.8117	23.3317	26.6686	25.7814	26.4154	27.2919	28.1254	28.0358	28.5854	27.8331	26.6363	24.3939	23.7722	26.2885	27.8177	27.6849	0.9312	0.8024	0.5778	0.926
NM_001301211,NM_009677	Ap1g1	adaptor protein complex AP-1, gamma 1 subunit	18.8976	21.31	22.1156	19.1267	19.1466	19.5103	20.1609	19.9943	21.6752	15.9378	16.6842	17.1421	19.7505	20.7856	20.3778	20.7744	19.2612	20.6102	16.588	20.3046	0.9312	0.8532	0.4102	0.926
NM_001303502,NM_007455	Ap1g2	adaptor protein complex AP-1, gamma 2 subunit	11.3447	9.62715	11.3631	10.5707	10.0937	10.6063	3.26359	3.34343	4.05307	11.4975	11.8228	10.6595	12.9002	12.7877	13.3712	10.7783	10.4236	3.55336	11.3266	13.0197	0.9312	0.0199	0.8656	0.926
NM_007456,XM_006509538,XM_030243252	Ap1m1	adaptor-related protein complex AP-1, mu subunit 1	23.7878	25.6942	23.5653	21.0927	21.2037	21.8218	26.1274	26.092	29.6674	17.3964	14.2217	14.8267	22.6302	22.7321	20.804	24.3491	21.3727	27.2956	15.4816	22.0555	0.9312	0.5659	0.009	0.926
NM_007457,XM_006504348	Ap1s1	adaptor protein complex AP-1, sigma 1	68.4851	70.9585	65.7998	73.3479	71.351	76.9816	74.4848	81.873	70.4507	64.9503	65.7542	58.2574	75.5098	70.7439	73.1996	68.4145	73.8935	75.6028	62.9873	73.1511	0.5157	0.0208	0.1991	0.6332
NM_001290378,NM_001290379,NM_026887,XM_006528678,XM_011247769,XR_387077	Ap1s2	adaptor-related protein complex 1, sigma 2 subunit	10.0464	11.5023	10.3518	13.3716	14.3007	14.3818	17.554	15.3957	16.0977	8.07453	6.65739	7.66671	10.9268	11.3744	12.4195	10.6335	14.0181	16.3491	7.46621	11.5735	0.9312	0.0908	0.6394	0.926
NM_183027,XR_373542	Ap1s3	adaptor-related protein complex AP-1, sigma 3	1.32799	1.39826	1.60405	1.39905	1.2346	1.46165	2.18574	1.84103	2.31623	0.874834	0.884739	0.709346	2.10639	1.98536	1.63809	1.44343	1.3651	2.11433	0.822973	1.90994	0.9312	0.8532	0.8656	0.926
NM_001077264,NM_007458,XM_006540569,XM_006540570	Ap2a1	adaptor-related protein complex 2, alpha 1 subunit	57.9317	55.1505	55.651	58.1784	59.8243	59.773	38.7353	43.4001	44.6667	57.0545	57.1358	52.4291	52.2286	49.3061	49.9923	56.2444	59.2586	42.2673	55.5398	50.509	0.9312	<0.0001	0.8656	0.4
NM_001357068,NM_007459,XM_006536155	Ap2a2	adaptor-related protein complex 2, alpha 2 subunit	23.0472	22.4509	24.8557	20.3525	21.1549	21.5484	22.0122	23.1611	21.802	28.7709	28.2823	28.5059	18.7952	19.1896	18.5381	23.4513	21.0186	22.3251	28.5197	18.841	0.9312	0.8532	0.2513	0.667
NM_001035854,NM_027915,XM_006534258,XM_017314772	Ap2b1	adaptor-related protein complex 2, beta 1 subunit	57.9748	58.6891	60.3268	47.1191	48.8123	47.1709	58.2396	56.0505	61.2089	46.8096	47.5261	47.8063	70.6162	74.4653	68.3648	58.9969	47.7007	58.4996	47.3807	71.1488	0.0055	0.8532	0.0002	0.0017
NM_001302970,NM_009679	Ap2m1	adaptor-related protein complex 2, mu 1 subunit	134.505	133.349	136.14	117.445	121.207	122.088	85.8292	85.5582	81.7957	164.003	156.352	158.008	135.734	134.846	135.406	134.665	120.247	84.3943	159.455	135.329	0.0001	<0.0001	<0.0001	0.926
NM_198613	Ap2s1	adaptor-related protein complex 2, sigma 1 subunit	98.5986	95.1054	92.3775	94.8984	87.8917	105.906	73.3371	85.0874	85.4587	131.667	131.57	126.457	83.5595	76.5629	94.0827	95.3605	96.232	81.2944	129.898	84.735	0.9312	<0.0001	<0.0001	0.0092
NM_009680,XM_006517523,XR_001780749,XR_382728	Ap3b1	adaptor-related protein complex 3, beta 1 subunit	21.9333	25.9765	25.0472	22.1168	21.5756	22.7951	16.0637	17.2853	16.3598	19.1862	19.5899	20.3857	24.0497	24.1203	22.6667	24.319	22.1625	16.5696	19.7206	23.6122	0.9312	0.0107	0.3303	0.926
NM_021492,XM_006540571	Ap3b2	adaptor-related protein complex 3, beta 2 subunit	2.65958	1.94199	2.38611	1.25122	1.32471	0.978616	1.17914	1.38092	1.57939	0.126219	0.109951	0.211752	0.749211	0.771465	1.02733	2.32923	1.18485	1.37982	0.149307	0.849336	0.9312	0.8532	0.8533	0.926
NM_007460,XM_030244850,XR_003948582	Ap3d1	adaptor-related protein complex 3, delta 1 subunit	39.9575	43.4421	42.1052	43.5584	41.0652	40.1455	40.0516	41.1266	40.4248	47.3916	46.3662	48.0814	46.1486	47.993	46.6435	41.8349	41.5897	40.5344	47.2797	46.9284	0.9312	0.8532	0.1969	0.5476
NM_018829,XM_006519292,XM_006519293,XR_003950866	Ap3m1	adaptor-related protein complex 3, mu 1 subunit	16.3526	15.6487	15.5958	14.1782	14.8871	15.3854	15.2343	15.1185	13.397	12.9603	13.6622	13.7419	22.8822	23.9763	24.5205	15.8657	14.8169	14.5833	13.4548	23.793	0.9312	0.8532	0.8062	0.1016
NM_001122820,NM_029505,XM_030243706	Ap3m2	adaptor-related protein complex 3, mu 2 subunit	8.07589	7.97604	7.83164	6.12156	4.66555	6.25328	9.76241	9.657	10.8181	8.18638	7.90699	7.99073	8.62448	8.64777	7.81476	7.96119	5.68013	10.0792	8.02804	8.36234	0.9312	0.7576	0.8656	0.926
NM_001303015,NM_009681,XM_006525526,XM_006525528	Ap3s1	adaptor-related protein complex 3, sigma 1 subunit	15.4568	15.8339	16.7689	16.0435	14.2499	17.5625	18.7379	19.3248	17.5803	14.5796	14.8946	13.7961	18.0272	16.1696	17.0746	16.0199	15.9519	18.5477	14.4234	17.0905	0.9312	0.6686	0.8656	0.926
NM_009682	Ap3s2	adaptor-related protein complex 3, sigma 2 subunit	10.7592	11.9973	11.1447	10.2917	10.9488	10.541	11.7708	11.7483	11.4963	11.599	12.8203	11.9769	9.6331	11.3941	10.3273	11.3004	10.5938	11.6718	12.1321	10.4515	0.9312	0.8532	0.8656	0.926
NM_001163552,NM_001163553,NM_026193,XM_006501932,XM_006501933,XR_375568	Ap4b1	adaptor-related protein complex AP-4, beta 1	4.46865	4.71153	5.38488	5.55674	7.08708	4.99128	5.52651	6.00781	5.22941	4.74269	5.22858	5.2405	6.20881	5.17901	5.53395	4.85502	5.87837	5.58791	5.07059	5.64059	0.9312	0.8532	0.8656	0.926
NM_175550,XM_006498548,XM_006498549,XM_006498550,XM_006498553,XM_030246493,XM_030246496,XM_030246497,XM_030246498,XM_030246501,XR_001780227,XR_001780230,XR_374385	Ap4e1	adaptor-related protein complex AP-4, epsilon 1	2.51115	2.39481	2.60792	2.48455	2.67241	2.38944	3.517	3.25585	2.81294	2.75695	2.57146	2.88534	2.33548	2.76804	2.64692	2.50463	2.51547	3.19526	2.73792	2.58348	0.9312	0.8532	0.8656	0.926
NM_021392,XM_006504551,XM_030254076,XM_030254077	Ap4m1	adaptor-related protein complex AP-4, mu 1	11.8658	11.3909	10.9811	10.0746	10.3107	11.84	10.8271	11.6962	12.6848	15.1925	15.9932	13.1425	11.1421	10.9037	13.0574	11.4126	10.7417	11.7361	14.776	11.7011	0.9312	0.8532	0.5932	0.926
NM_001329698,NM_001329699,NM_021710,XM_006515433,XM_006515434	Ap4s1	adaptor-related protein complex AP-4, sigma 1	5.76965	5.42795	6.63282	3.91366	5.49496	5.4879	5.28156	5.23249	8.42406	5.27106	6.70533	6.27741	7.15993	5.79599	5.715	5.94347	4.96551	6.3127	6.0846	6.22364	0.9312	0.8532	0.8656	0.926
NM_001033448,NM_001362046,XM_006531784	Ap5b1	adaptor-related protein complex 5, beta 1 subunit	3.40796	4.03766	4.2737	3.81839	3.63742	3.45692	3.56137	3.37812	3.64268	3.68123	4.67821	3.47324	4.64946	3.24757	2.92087	3.90644	3.63758	3.52739	3.94423	3.60597	0.9312	0.8532	0.8656	0.926
NM_001360070,NM_144535,XM_006519623,XM_006519624,XM_006519626,XM_011245212,XR_003950905	Ap5m1	adaptor-related protein complex 5, mu 1 subunit	8.10645	8.1313	8.73156	7.33273	10.0834	7.49953	8.59483	6.06469	6.4766	10.3201	7.22711	10.543	9.44199	11.1552	10.9889	8.3231	8.30523	7.04537	9.36342	10.5287	0.9312	0.8532	0.8656	0.926
NM_001291031,NM_001291032,NM_001355593,NM_027129,NR_110992	Ap5s1	adaptor-related protein 5 complex, sigma 1 subunit	5.83576	4.42805	4.61105	3.66787	3.83053	4.48599	5.40725	7.02581	5.48598	6.65187	6.50071	8.41663	4.90706	6.59912	6.11393	4.95829	3.9948	5.97302	7.18973	5.87337	0.9312	0.8532	0.8445	0.926
NM_172725,XM_006504679,XM_006504680,XM_006504681	Ap5z1	adaptor-related protein complex 5, zeta 1 subunit	8.64376	7.07059	6.37899	5.85329	6.78321	5.94996	5.71896	7.12714	5.57679	8.71795	8.88773	8.52362	9.74742	9.15669	9.97159	7.36445	6.19549	6.14096	8.70977	9.62524	0.9312	0.8532	0.8656	0.926
NM_001042558,NM_001282947,NM_009684	Apaf1	apoptotic peptidase activating factor 1	15.0857	15.168	15.7195	16.3653	16.942	16.0522	11.4048	10.8684	10.7594	13.0077	13.222	13.7773	19.5314	21.6536	21.3108	15.3244	16.4532	11.0108	13.3357	20.8319	0.9312	0.265	0.8656	0.452
NM_018758,XM_006513905,XM_006513906,XM_006513907,XR_380418	Apba3	amyloid beta (A4) precursor protein-binding, family A, member 3	18.7569	16.9976	16.2957	17.1696	17.0469	18.7159	17.4112	16.2515	15.0215	17.9141	18.4176	16.8568	20.4206	16.3125	18.9035	17.3501	17.6441	16.2281	17.7295	18.5455	0.9312	0.8532	0.8656	0.926
NM_001253885,NM_001253886,NM_001253887,NM_001310600,NM_009685,XM_006507230,XM_006507231,XM_006507232,XM_006507234,XM_006507235,XM_006507236,XM_017321946,XM_017321947	Apbb1	amyloid beta (A4) precursor protein-binding, family B, member 1	1.44046	1.80091	1.40051	0.7034	0.640652	0.746199	5.18772	4.98286	5.06557	1.50397	1.74211	1.35901	1.85836	2.08997	1.72868	1.54729	0.69675	5.07871	1.53503	1.89233	0.9312	0.4228	0.8656	0.926
NM_019456,XM_006498186,XM_006498187,XM_011239139,XM_030251888	Apbb1ip	amyloid beta (A4) precursor protein-binding, family B, member 1 interacting protein	10.1626	9.0345	7.39988	8.42358	9.10661	7.86361	6.73668	7.30215	6.64744	7.24852	8.09039	6.61268	10.7849	10.5467	11.9956	8.86567	8.4646	6.89542	7.3172	11.1091	0.9312	0.7887	0.8656	0.926
NM_001201413,NM_001201414,NM_001201415,NM_001201416,NM_001310626,NM_009686,XM_006503688,XM_006503690,XM_006503691,XM_006503692,XM_006503693,XM_006503694,XM_006503696,XM_006503697,XM_011240693,XM_017320620,XM_017320622,XM_030254078,XM_030254079,XM_030254080,XM_030254081,XM_030254082,XM_030254083	Apbb2	amyloid beta (A4) precursor protein-binding, family B, member 2	29.3691	30.0238	30.0924	29.0901	29.6098	25.5839	51.0145	50.7917	50.3385	39.1416	40.7252	40.2208	38.1589	39.236	38.0389	29.8284	28.0946	50.7149	40.0292	38.4779	0.9312	<0.0001	0.0018	0.0574
NM_001357512,NM_146085	Apbb3	amyloid beta (A4) precursor protein-binding, family B, member 3	3.34377	3.34909	2.4122	1.93352	2.38228	2.6123	5.91207	5.87107	5.25581	2.69781	2.2002	2.48005	2.82744	3.60445	3.15784	3.03502	2.30937	5.67965	2.45935	3.19658	0.9312	0.6412	0.8656	0.926
NM_001360979,NM_001360980,NM_007462,XM_006525529,XM_006525530,XM_006525532,XM_006525533,XM_006525534,XM_006525536,XM_006525538,XM_006525539,XM_030250277,XM_030250278,XM_030250279,XM_030250280,XM_030250281,XM_030250282,XM_030250283,XM_030250284,XM_030250285,XM_030250286,XM_030250287,XM_030250288,XM_030250289,XM_030250290,XM_030250291,XM_030250292,XM_030250293,XM_030250294,XM_030250295,XM_030250296	Apc	APC, WNT signaling pathway regulator	9.52674	9.64457	10.106	11.4454	10.3654	10.7073	12.4924	12.7003	12.6239	11.8768	11.809	12.2087	9.50325	11.6531	8.99945	9.75909	10.8394	12.6055	11.9648	10.0519	0.9312	0.5916	0.849	0.926
NM_133237	Apcdd1	adenomatosis polyposis coli down-regulated 1	0.756093	0.391317	0.66097	0.651759	0.659691	0.681668	2.46759	2.27315	2.39345	0.801899	0.835332	0.632976	1.25402	1.39914	1.16689	0.602793	0.664373	2.37806	0.756736	1.27335	0.9312	0.8216	0.8656	0.926
NM_146226,XM_006511723,XM_030244343,XM_030244344	Apeh	acylpeptide hydrolase	9.92046	10.631	10.3282	8.56838	10.1203	9.43474	6.92275	5.2024	6.104	9.09245	8.69349	9.13433	7.5413	6.27849	7.95712	10.2932	9.37447	6.07638	8.97342	7.25897	0.9312	0.2825	0.8656	0.926
NM_009687	Apex1	apurinic/apyrimidinic endonuclease 1	32.5038	32.4019	33.6894	29.7421	30.3954	32.0034	14.3595	17.0274	18.5548	17.5134	19.5317	16.6978	26.6937	29.2467	27.843	32.865	30.7136	16.6472	17.9143	27.9278	0.9312	<0.0001	<0.0001	0.5846
NM_029943,XM_006528991,XM_011247878,XM_011247879,XM_030251518,XR_003953025,XR_003953026,XR_003953027,XR_003953028,XR_003953029,XR_003953030,XR_003953031,XR_878263,XR_878264,XR_878266,XR_878269,XR_878270	Apex2	apurinic/apyrimidinic endonuclease 2	2.25575	1.63399	1.59166	2.54062	2.18285	2.08615	2.46949	2.91053	2.83755	2.2674	2.20547	2.05594	2.21837	1.92092	1.34319	1.82713	2.26988	2.73919	2.17627	1.82749	0.9312	0.8532	0.8656	0.926
NM_146104,NM_146134	Aph1a	aph1 homolog A, gamma secretase subunit	26.527	25.2755	28.2432	32.3749	33.5935	34.4728	26.992	28.3602	29.5449	24.9098	23.8731	24.0017	26.6598	26.393	26.5731	26.6819	33.4804	28.299	24.2615	26.542	0.2476	0.8506	0.8049	0.926
NM_177583,XM_006510922	Aph1b	aph1 homolog B, gamma secretase subunit	1.65159	1.66411	1.53098	1.06166	1.23977	1.18901	3.98633	3.86729	4.00457	1.31416	1.08973	1.10695	3.61756	4.02604	4.03676	1.61556	1.16348	3.95273	1.17028	3.89346	0.9312	0.7105	0.8656	0.926
NM_001305258,NM_001349003,NM_007466	Api5	apoptosis inhibitor 5	37.4768	37.3222	37.8444	35.4146	36.7798	36.0962	47.5064	50.4182	49.3046	45.6268	44.387	42.9813	42.5988	40.7007	42.2088	37.5478	36.0969	49.0764	44.3317	41.8361	0.9312	<0.0001	0.0707	0.7544
NM_001355473,NM_001355474,NM_019735	Apip	APAF1 interacting protein	13.7088	16.3015	16.2824	10.7333	13.5721	12.4566	14.0078	13.0704	12.9779	15.097	12.0493	12.4203	15.8683	15.7898	15.6664	15.4309	12.254	13.352	13.1889	15.7749	0.9312	0.7661	0.8422	0.926
NM_001170489,NM_024251,XM_006506656,XM_006506657,XM_017321755	Aplf	aprataxin and PNKP like factor	2.83643	2.26502	2.55429	1.45961	0.950046	1.86509	4.53322	4.94342	4.19111	2.9018	2.7485	2.96867	3.4089	3.66453	2.95304	2.55191	1.42492	4.55591	2.87299	3.34216	0.9312	0.7833	0.8656	0.926
NM_013912	Apln	apelin	377.101	374.421	348.379	478.924	482.152	519.068	75.3064	73.0138	75.7257	537.125	541.957	532.322	538.169	523.585	559.05	366.634	493.382	74.682	537.135	540.268	<0.0001	<0.0001	<0.0001	<0.0001
NM_011784	Aplnr	apelin receptor	29.5464	33.049	31.1204	20.6628	27.6885	28.8952	58.031	58.3768	55.8191	313.459	325.24	319.116	0.986407	0.884799	0.836864	31.2386	25.7489	57.409	319.272	0.90269	0.5132	<0.0001	<0.0001	<0.0001
NM_001102455,NM_001102456,NM_001357698,NM_009691,XM_006509952	Aplp2	amyloid beta (A4) precursor-like protein 2	286.361	296.65	294.876	330.6	345.351	344.758	393.127	392.243	387.233	424.046	417.777	427.139	258.456	272.058	266.401	292.629	340.237	390.868	422.988	265.638	<0.0001	<0.0001	<0.0001	<0.0001
NM_001356491,NM_001356492,NM_027977,XM_006500198,XM_006500200	Apmap	adipocyte plasma membrane associated protein	13.9884	13.6997	12.9533	14.3024	14.3831	15.1327	20.8568	19.0239	19.6518	14.8845	14.2892	17.1161	18.6774	17.1533	15.373	13.5472	14.606	19.8441	15.4299	17.0679	0.9312	0.0527	0.8656	0.926
NM_001134391,NM_031159,XM_006505401,XM_011241159	Apobec1	apolipoprotein B mRNA editing enzyme, catalytic polypeptide 1	0.450969	0.5063	0.219369	0.321884	0.232634	0.106136	0.57446	0.416934	1.24206	0.110053	0.095264	0.144035	1.39315	1.27729	1.63501	0.392213	0.220218	0.744484	0.116451	1.43515	0.9312	0.8532	0.8656	0.926
NM_001160415,NM_001347041,NM_030255,XM_006521553,XM_017316806,XM_017316808,XR_001781583	Apobec3	apolipoprotein B mRNA editing enzyme, catalytic polypeptide 3	20.2049	17.9106	19.6393	19.9542	17.8956	16.9731	17.932	15.705	14.8402	16.8285	17.7443	16.8974	18.6889	18.4912	20.3668	19.2516	18.2743	16.1591	17.1567	19.1823	0.9312	0.5307	0.8656	0.926
NM_138310,XM_006507399,XM_006507400,XM_006507401	Apobr	apolipoprotein B receptor	1.83925	1.40587	1.98102	5.11806	5.25186	5.38676	0.123121	0.127813	0.054428	0.318767	0.194893	0.149618	3.83845	4.52101	4.58148	1.74205	5.25223	0.101787	0.221093	4.31365	0.9312	0.8452	0.8656	0.926
NM_001305819,NM_001305843,NM_001305844,NM_009696,XM_030242015	Apoe	apolipoprotein E	1.67205	2.11249	2.54733	2.64104	3.04521	2.55008	3.12382	2.25634	3.17928	5.60228	3.2016	3.61458	1.47599	1.80767	2.98428	2.11062	2.74545	2.85314	4.13949	2.08931	0.9312	0.8532	0.8656	0.926
NM_177820,XM_006521088	Apol10b	apolipoprotein L 10B	2.1829	1.48249	2.63824	0.850275	1.53775	1.34514	5.07991	3.97057	4.42683	3.54071	4.91548	4.43516	2.64736	1.82514	2.43395	2.10121	1.24439	4.49243	4.29712	2.30215	0.9312	0.6987	0.8506	0.926
NM_001162883,NM_173786,XM_006520799	Apol9a	apolipoprotein L 9a	7.07023	6.31858	6.05025	2.72674	3.10829	2.43371	65.2367	61.4208	51.5777	1.53197	1.32992	0.94804	28.6128	24.2922	17.774	6.47969	2.75625	59.4117	1.26998	23.5597	0.9312	<0.0001	0.2294	<0.0001
NM_001168660,NM_173743,XM_030248781	Apol9b	apolipoprotein L 9b	5.4301	3.64515	4.32937	2.66257	1.94613	1.1727	62.564	57.9876	51.2995	0.472284	0.514884	0.44412	18.2154	14.7988	9.10066	4.46821	1.92713	57.2837	0.477096	14.0383	0.9312	<0.0001	0.4494	0.0256
NM_001109914	Apold1	apolipoprotein L domain containing 1	65.7918	64.551	66.1418	36.9702	41.2199	41.1253	17.3396	16.3878	15.7058	49.7961	47.3241	46.4367	45.4475	42.5422	43.6747	65.4949	39.7718	16.4777	47.8523	43.8881	<0.0001	<0.0001	<0.0001	<0.0001
NM_001199337,NM_001199338,NM_001199339,NM_026673,XM_011247666,XM_011247667,XM_011247668,XM_011247669	Apoo	apolipoprotein O	8.94244	8.50006	9.69074	7.64474	6.96179	7.85122	13.9396	12.0938	12.5403	7.03096	5.70606	9.57897	11.9455	9.56638	11.1113	9.04442	7.48592	12.8579	7.43866	10.8744	0.9312	0.362	0.8656	0.926
NM_001313733,NM_001313734,NM_026565	Apool	apolipoprotein O-like	2.92036	2.23635	2.98945	4.80993	3.46394	3.77665	7.12102	6.14431	7.07417	3.20762	4.06426	2.42948	4.07181	2.60553	4.45767	2.71539	4.01684	6.77983	3.23379	3.71167	0.9312	0.3116	0.8656	0.926
NM_001163388,NM_026511,XM_006516178,XM_006516179	Apopt1	apoptogenic, mitochondrial 1	13.4391	10.8025	13.7466	11.6342	11.2214	10.557	15.7577	15.6969	13.7748	13.4083	12.056	12.8097	14.6838	15.4128	13.5733	12.6627	11.1375	15.0765	12.758	14.5567	0.9312	0.6931	0.8656	0.926
NM_001198823,NM_001198824,NM_001198825,NM_001198826,NM_007471,XM_006522873,XM_006522874	App	amyloid beta (A4) precursor protein	324.121	338.532	336.87	311.305	325.454	332.746	318.639	327.053	303.713	523.526	509.986	525.867	243.123	247.217	236.973	333.174	323.169	316.469	519.793	242.438	0.0199	<0.0001	<0.0001	<0.0001
NM_025825	Appbp2	amyloid beta precursor protein (cytoplasmic tail) binding protein 2	15.321	16.4178	14.4961	16.3077	17.2014	15.5172	21.4883	21.1129	19.5361	17.3487	17.8041	19.7091	18.7101	18.4101	16.1269	15.4116	16.3421	20.7124	18.2873	17.749	0.9312	0.1291	0.7018	0.926
NR_028329	Appbp2os	amyloid beta precursor protein (cytoplasmic tail) binding protein 2, opposite strand	0	0.620911	0.475495	1.05098	0.989093	0.664796	1.44186	0	0.561875	0.515765	1.17593	0.735226	0.89103	0.189184	1.92905	0.365469	0.901622	0.667912	0.808975	1.00309	0.9312	0.8532	0.8656	0.926
NM_145221,XM_006519608,XM_017316214,XM_030248050,XR_001781159,XR_001781160,XR_003950904	Appl1	adaptor protein, phosphotyrosine interaction, PH domain and leucine zipper containing 1	6.14459	6.43945	7.05905	6.20383	6.32445	6.31344	7.7835	8.42134	7.87498	5.83577	5.71739	5.90676	8.26854	8.01946	8.26063	6.54769	6.28058	8.02661	5.81997	8.18287	0.9312	0.8532	0.8656	0.926
NM_145220,XM_006513508,XM_006513509,XM_006513510,XM_006513511,XM_011243404,XM_017313895,XM_030245026,XM_030245027,XR_380384	Appl2	adaptor protein, phosphotyrosine interaction, PH domain and leucine zipper containing 2	7.41215	6.85758	7.25919	6.08514	7.2668	6.81953	9.0511	8.37922	9.46104	11.0431	9.96903	8.12461	7.77875	8.04643	8.38909	7.17631	6.72382	8.96378	9.71224	8.07142	0.9312	0.8198	0.7829	0.926
NM_009698	Aprt	adenine phosphoribosyl transferase	41.1905	47.3714	43.8882	37.0363	31.7043	39.2732	18.949	19.6526	21.015	20.0858	20.7386	24.2401	36.9848	33.1359	34.9921	44.15	36.0046	19.8722	21.6882	35.0376	0.0983	<0.0001	<0.0001	0.0385
NM_001025444,NM_001025445,NM_025545,XM_006538166,XM_006538167,XM_006538168,XM_006538169,XM_006538170,XM_006538171,XM_011250084,XM_030253698,XM_030253699	Aptx	aprataxin	1.32751	1.47392	1.08643	1.01152	0.896675	0.82003	1.59532	2.33121	1.37885	1.73784	1.71737	1.7346	1.90795	1.72313	1.55577	1.29595	0.909409	1.76846	1.72994	1.72895	0.9312	0.8532	0.8656	0.926
NM_007472	Aqp1	aquaporin 1	130.222	119.724	133.516	19.7052	19.1287	21.8292	56.5165	61.3702	62.3577	2.86329	3.41723	4.10348	106.043	94.9254	94.901	127.821	20.221	60.0815	3.46133	98.6231	<0.0001	<0.0001	<0.0001	<0.0001
NM_175105	Aqp11	aquaporin 11	0.710491	1.32982	1.43103	1.14449	0.566862	0.370911	1.90417	1.35421	1.72754	0.694013	0.564403	0.63986	0.911418	0.725334	1.14083	1.15711	0.694088	1.66197	0.632759	0.925859	0.9312	0.8532	0.8656	0.926
NM_001290788,NM_009702	Aqr	aquarius	15.5916	15.424	16.137	14.8453	13.5307	13.7215	18.669	17.8997	20.6996	15.5179	16.582	15.4544	15.7825	17.1168	16.0609	15.7175	14.0325	19.0895	15.8515	16.32	0.9312	0.4602	0.8656	0.926
NM_013476	Ar	androgen receptor	0.06831	0.052652	0.109338	0.093972	0.050503	0.03073	2.26483	2.40229	2.34378	0.062803	0.085698	0.131239	0	0	0	0.0767667	0.0584017	2.33697	0.0932467	0	0.9312	0.7279	0.8656	0.926
NM_001159645,NM_009703,XM_006527556,XM_006527557,XM_011247429,XM_030251204,XR_003952995	Araf	Araf proto-oncogene, serine/threonine kinase	30.8769	29.2073	30.0822	32.9153	32.6102	30.8131	30.7067	29.0624	29.8097	42.2918	30.364	39.3551	29.1983	38.0321	43.7149	30.0555	32.1129	29.8596	37.337	36.9818	0.9312	0.8532	0.0458	0.2023
NM_001040111,NM_001040112,NM_027180,NM_198096,XM_006508186,XM_006508187,XM_006508188,XM_006508190,XM_006508191,XM_006508192,XM_006508193,XM_006508195,XM_006508196,XM_011241897,XM_030242973,XM_030242974,XR_003946560	Arap1	ArfGAP with RhoGAP domain, ankyrin repeat and PH domain 1	11.9743	12.4608	13.1358	9.1315	9.59548	9.49114	9.20487	9.47862	9.10386	13.7004	14.058	13.3752	11.8088	12.0992	12.8299	12.5237	9.40604	9.26245	13.7112	12.246	0.9312	0.4871	0.8656	0.926
NM_001205336,NM_139206,XM_006525486,XM_006525487,XM_006525488,XM_006525489,XM_006525490,XM_006525491,XM_006525492,XM_030250262,XR_003952486,XR_003952487	Arap3	ArfGAP with RhoGAP domain, ankyrin repeat and PH domain 3	37.027	35.4195	34.5192	42.3177	39.2532	41.8478	48.5564	48.6463	48.2212	39.7957	43.1269	38.9973	39.795	38.3327	40.1753	35.6552	41.1396	48.4746	40.64	39.4343	0.5142	<0.0001	0.2648	0.8935
NM_145985	Arcn1	archain 1	57.3455	59.0582	56.7406	51.9943	52.5965	51.2142	59.35	55.9778	56.2665	53.4868	52.752	53.6638	53.6645	53.9534	55.6327	57.7148	51.935	57.1981	53.3009	54.4169	0.4435	0.8532	0.3647	0.926
NM_001364189,NM_001364190,NM_178065,NR_157097,XM_006516191,XM_030246891,XM_030246892,XR_872717	Arel1	apoptosis resistant E3 ubiquitin protein ligase 1	11.5017	11.3679	11.2582	8.69785	8.71506	9.92635	10.3148	10.4014	10.281	10.8792	9.2624	10.3148	12.2444	10.9241	11.2289	11.3759	9.11309	10.3324	10.1521	11.4658	0.9312	0.8532	0.8656	0.926
NM_001130408,NM_007476	Arf1	ADP-ribosylation factor 1	203.656	208.54	206.82	194.57	195.444	205.674	228.38	221.831	225.895	210.13	207.422	208.088	206.201	200.401	205.455	206.339	198.563	225.368	208.547	204.019	0.1296	<0.0001	0.849	0.926
NM_001304574,NM_007477	Arf2	ADP-ribosylation factor 2	36.2708	34.5706	35.7863	32.7367	32.9261	32.8126	60.6485	65.5986	64.1712	63.9816	64.1623	63.468	34.116	39.4395	35.9702	35.5426	32.8251	63.4728	63.8706	36.5086	0.9312	<0.0001	<0.0001	0.926
NM_001355510,NM_007478	Arf3	ADP-ribosylation factor 3	75.6593	72.6837	76.799	75.0702	74.7658	80.1001	57.9395	61.593	57.2991	77.9205	75.3918	78.4566	66.5365	63.5305	62.6824	75.0473	76.6453	58.9439	77.2563	64.2498	0.9312	<0.0001	0.849	0.0077
NM_007479	Arf4	ADP-ribosylation factor 4	147.451	143.255	151.421	124.092	120.627	131.735	120.068	118.046	121.024	128.993	128.046	131.233	157.691	158.996	155.673	147.375	125.484	119.713	129.424	157.453	<0.0001	<0.0001	<0.0001	0.0159
NM_007480	Arf5	ADP-ribosylation factor 5	78.5423	75.5093	76.4999	71.6825	73.2392	71.9386	62.93	68.4823	61.195	64.8056	66.2997	67.4446	86.806	81.2868	82.3906	76.8505	72.2868	64.2024	66.1833	83.4944	0.7686	<0.0001	0.001	0.2403
NM_007481	Arf6	ADP-ribosylation factor 6	45.8139	46.4919	46.1516	39.8346	42.0418	42.6176	43.2408	43.2503	45.3441	39.3191	40.7932	39.3382	49.5802	47.5104	49.4686	46.1525	41.498	43.9451	39.8168	48.8531	0.7395	0.7396	0.1026	0.926
NM_001177706,NM_001177707,NM_001177708,NM_001177709,NM_001177710,NM_001363035,NM_001363036,NM_001363037,NM_145760,XM_006500594,XM_011239936,XM_030250843,XM_030250844,XM_030250845,XM_030250846,XM_030250848,XM_030250850,XM_030250858,XR_001782401	Arfgap1	ADP-ribosylation factor GTPase activating protein 1	15.2992	17.0929	17.8995	16.0839	14.5378	15.1549	16.8185	17.2178	15.4215	14.3196	14.2992	13.2115	17.5931	15.8661	16.4673	16.7639	15.2588	16.4859	13.9434	16.6421	0.9312	0.8532	0.7157	0.926
NM_001166024,NM_023854	Arfgap2	ADP-ribosylation factor GTPase activating protein 2	19.5214	18.5706	19.0149	19.6719	20.0804	19.8141	21.9236	21.5455	21.0198	20.6159	20.4381	19.4938	23.0559	23.797	23.1067	19.0356	19.8555	21.4963	20.1826	23.3199	0.9312	0.6827	0.8656	0.7558
NM_001357756,NM_001357757,NM_025445,XM_006521254	Arfgap3	ADP-ribosylation factor GTPase activating protein 3	12.8411	13.233	13.0394	11.0537	13.3929	12.0586	13.6186	13.6345	11.997	13.014	11.9381	12.9827	11.2131	10.924	10.4384	13.0378	12.1684	13.0833	12.6449	10.8585	0.9312	0.8532	0.8656	0.926
NM_001102430	Arfgef1	ADP-ribosylation factor guanine nucleotide-exchange factor 1(brefeldin A-inhibited)	15.686	17.3229	16.9237	18.0822	19.9338	19.2092	16.5802	16.7463	18.0402	18.8168	19.3082	20.0291	17.7637	19.6039	18.6987	16.6442	19.075	17.1222	19.3847	18.6888	0.9312	0.8532	0.7351	0.926
NM_001085495,XM_006500483,XM_006500484,XM_030252278	Arfgef2	ADP-ribosylation factor guanine nucleotide-exchange factor 2 (brefeldin A-inhibited)	9.09058	9.66781	10.251	9.60958	9.74109	9.96551	10.2974	11.6525	10.4554	11.8067	12.8301	11.9812	10.5994	10.8706	10.2849	9.66979	9.77206	10.8017	12.206	10.585	0.9312	0.8532	0.7829	0.926
NM_001081093,NM_001293801,XM_006502482,XM_006502484	Arfip1	ADP-ribosylation factor interacting protein 1	20.3209	19.7974	18.9868	22.8045	22.7448	23.6193	21.0341	21.1834	20.4811	25.06	23.9933	26.9218	20.5025	22.0915	20.4699	19.7017	23.0562	20.8995	25.325	21.0213	0.9312	0.8532	0.1742	0.926
NM_029802,XM_006508317,XM_006508319,XM_011241939,XR_003946580,XR_003946581	Arfip2	ADP-ribosylation factor interacting protein 2	21.2638	19.904	19.7077	20.8207	19.2516	24.0869	13.0708	14.2599	14.4939	16.9107	15.2886	16.9773	13.6268	11.8088	14.838	20.2918	21.3864	13.9415	16.3922	13.4246	0.9312	0.0502	0.4698	0.2095
NM_001165991,NM_001165992,NM_001165995,NM_029702,NR_028585,XR_003953743,XR_867137	Arfrp1	ADP-ribosylation factor related protein 1	9.32276	11.3366	8.88696	10.6199	9.66254	10.1442	12.5491	10.0492	11.3337	10.6409	9.09963	8.58976	9.23131	9.87403	11.7323	9.84876	10.1422	11.3107	9.44344	10.2792	0.9312	0.8532	0.8656	0.926
NM_176849,XM_006508759,XM_006508760	Arglu1	arginine and glutamate rich 1	26.7227	23.583	22.6482	22.4132	22.9313	23.3345	31.1879	27.663	31.7818	19.0687	17.4243	19.2922	28.3306	23.3504	26.9403	24.318	22.893	30.2109	18.5951	26.2071	0.9312	0.0771	0.1626	0.926
NM_001145902,NM_001359970,NM_146124,NR_027371,NR_027372,NR_027373,XM_006499244,XM_006499245,XM_006499247,XM_006499248,XM_006499249,XM_006499250,XM_006499251,XM_011239457	Arhgap1	Rho GTPase activating protein 1	23.9029	22.0191	20.2667	20.973	21.8103	20.0233	20.4703	23.7987	22.5611	20.8034	24.044	23.8045	22.2316	24.3869	25.0993	22.0629	20.9355	22.2767	22.884	23.9059	0.9312	0.8532	0.8656	0.926
NM_001363417,NM_001363418,NM_001363419,NM_001363420,NM_001363421,NM_030113,NR_156496,XM_011248553,XM_017313015,XM_017313016,XM_017313019,XM_017313020,XM_017313022,XR_001778487	Arhgap10	Rho GTPase activating protein 10	3.08139	3.92552	4.27135	2.51731	2.01022	1.6805	3.72101	2.93499	3.37411	1.77911	1.68755	1.68658	4.29764	4.3778	3.51365	3.75942	2.06934	3.34337	1.71775	4.06303	0.9312	0.8532	0.8656	0.926
NM_181416	Arhgap11a	Rho GTPase activating protein 11A	8.40043	7.9808	8.4343	8.68104	9.5169	8.56875	8.66034	8.87704	9.11191	9.62304	10.1933	10.4948	14.4854	13.5008	14.3671	8.27184	8.92223	8.8831	10.1037	14.1178	0.9312	0.8532	0.8656	0.3789
NM_001039692,NM_029277,XM_006526314,XM_006526315,XM_006526316,XM_011247018,XM_017318001,XM_017318002,XM_030250623	Arhgap12	Rho GTPase activating protein 12	3.72435	4.04198	3.57735	4.02027	3.617	3.79903	5.55256	4.09343	4.73634	5.12888	4.86801	4.8788	4.54046	5.10357	4.01551	3.78123	3.8121	4.79411	4.95857	4.55318	0.9312	0.8532	0.8656	0.926
NM_001122640,NM_001122641,NM_001122642,NM_001122643,NM_001316713,NM_144529,XM_006508201,XM_030242982,XR_869745	Arhgap17	Rho GTPase activating protein 17	22.9079	22.4766	21.2037	19.8602	21.0367	22.1554	17.3516	18.6334	19.5167	26.3646	24.9435	25.3663	19.8589	19.4364	21.0943	22.1961	21.0174	18.5006	25.5582	20.1299	0.9312	0.3862	0.5936	0.926
NM_176837,XM_006512885,XR_001779622	Arhgap18	Rho GTPase activating protein 18	1.83114	2.30156	2.53356	2.50905	2.62198	3.18692	3.95947	3.2378	4.20019	2.40433	2.50828	2.86516	2.33646	3.41236	3.41506	2.22209	2.77265	3.79916	2.59259	3.05463	0.9312	0.8532	0.8656	0.926
NM_001163495,NM_027667,XM_011247341,XM_011247342,XM_011247343,XM_011247344	Arhgap19	Rho GTPase activating protein 19	3.41195	3.41565	3.32754	3.67343	3.85164	3.65341	4.01216	4.32172	3.94271	3.56111	3.68418	4.21232	4.64225	4.61827	4.25134	3.38505	3.72616	4.0922	3.8192	4.50396	0.9312	0.8532	0.8656	0.926
NM_175535	Arhgap20	Rho GTPase activating protein 20	0.901572	0.860124	0.913673	0.052224	0.042307	0.123498	1.24716	1.49482	1.30594	0.047914	0.038553	0.069289	1.82453	2.18494	1.78255	0.89179	0.0726763	1.34931	0.0519187	1.93067	0.9312	0.8532	0.8656	0.926
NM_001081364,NM_001128084,XM_006497538,XM_006497539,XM_006497540,XM_006497541,XM_006497542,XM_006497543,XM_006497544,XM_006497545,XM_011238986,XM_017319262,XM_017319263,XM_030252084,XM_030252085,XM_030252086,XR_373945,XR_373946	Arhgap21	Rho GTPase activating protein 21	5.99355	6.31274	7.17324	6.9529	7.15998	6.66963	7.54494	7.62166	8.26794	9.27313	9.88384	8.05207	9.07804	8.58012	7.9612	6.49318	6.9275	7.81152	9.06968	8.53979	0.9312	0.8532	0.7742	0.926
NM_021493,XM_006533861,XM_006533862,XM_006533863,XM_006533865,XM_006533866,XM_006533867,XM_006533868,XM_006533869,XM_006533871,XM_006533874,XM_030246200,XM_030246201	Arhgap23	Rho GTPase activating protein 23	33.5022	36.5059	34.299	31.7425	35.0297	33.3742	32.7096	33.863	36.0894	43.2487	43.0657	40.1059	36.5354	38.4789	35.3553	34.769	33.3821	34.2207	42.1401	36.7899	0.9312	0.8532	0.0422	0.926
NM_001037727,NM_001286610,NM_175476,NR_104483,XM_006505980,XM_017321531	Arhgap25	Rho GTPase activating protein 25	8.42617	7.23998	7.5769	8.42874	7.69307	10.4573	10.7	9.71942	11.0325	5.11119	4.74769	4.94074	10.4343	12.0226	11.3264	7.74768	8.85972	10.484	4.93321	11.2611	0.9312	0.6189	0.7167	0.926
NM_001361073,NM_175164,XM_006526267,XM_006526268,XM_017317984,XM_017317986,XM_017317987,XM_017317988,XM_017317990,XM_017317991,XM_030250607,XM_030250608	Arhgap26	Rho GTPase activating protein 26	2.59651	2.92772	2.99329	2.04753	1.74086	1.65375	5.4362	4.8906	5.6393	4.6884	4.26218	4.49978	1.70914	2.0243	1.61046	2.83917	1.81405	5.32204	4.48345	1.7813	0.9312	0.6781	0.8656	0.926
NM_001205236,NM_133715,NM_183288,XM_006533754,XR_001780030	Arhgap27	Rho GTPase activating protein 27	37.7802	34.9347	35.5362	39.5374	41.0951	41.7975	40.4708	39.8303	38.8487	52.9979	51.5056	52.1969	38.6462	36.0779	37.1605	36.0837	40.81	39.7166	52.2335	37.2949	0.7205	0.4003	<0.0001	0.926
NM_001347410,NM_172964,XM_006524341,XM_006524342,XM_006524343,XM_017317488	Arhgap28	Rho GTPase activating protein 28	0.183283	0.15104	0.109097	0	0	0.009963	1.4217	1.56164	1.66132	0.313687	0.373186	0.501074	0	0.009961	0.019967	0.147807	0.003321	1.54822	0.395982	0.009976	0.9312	0.8532	0.8656	0.926
NM_001356524,NM_172525,XM_006501289,XM_006501290	Arhgap29	Rho GTPase activating protein 29	152.777	157.536	157.05	225.185	218.791	232.698	146.743	142.756	146.23	114.339	111.237	121.323	210.06	208.725	209.649	155.788	225.558	145.243	115.633	209.478	<0.0001	0.0002	<0.0001	<0.0001
NM_020260	Arhgap31	Rho GTPase activating protein 31	54.9596	55.4726	56.8729	54.1228	54.1813	50.045	57.5363	53.0629	55.0997	63.0475	62.7324	64.003	53.0474	55.9901	51.3654	55.7684	52.783	55.233	63.2609	53.4677	0.9312	0.8532	0.0377	0.926
NM_001289670,NM_001289682,NM_178252,XM_006539888,XM_017322167,XR_001785527,XR_001785528,XR_003946444,XR_003946445,XR_003946446,XR_003946447,XR_003946448,XR_003946449,XR_003946450,XR_003946451,XR_003946452	Arhgap33	Rho GTPase activating protein 33	0.868472	0.607948	0.539484	1.26953	0.867982	0.649316	0.96042	1.46237	1.35872	2.41666	1.84807	2.07221	0.66673	0.636395	0.611945	0.671968	0.928944	1.2605	2.11231	0.638357	0.9312	0.8532	0.8656	0.926
NM_172739,XM_006539809,XM_011250512	Arhgap35	Rho GTPase activating protein 35	25.8367	27.6987	29.0404	25.0704	24.4671	24.9387	21.6173	21.2027	22.9071	22.234	23.1321	24.1135	24.9819	27.8325	25.0191	27.5253	24.8254	21.909	23.1599	25.9445	0.9312	0.0984	0.3742	0.926
NM_001168288,NM_198420,XM_006520794,XM_030248492,XM_030248493,XM_030248494	Arhgap39	Rho GTPase activating protein 39	0.570171	0.867785	0.80434	0.856673	2.3662	0.915999	1.01482	1.09885	2.58658	2.88658	2.61335	2.59177	2.10622	2.31769	1.71938	0.747432	1.37962	1.56675	2.69724	2.04776	0.9312	0.8532	0.8656	0.926
NM_027823,XM_006509884	Arhgap42	Rho GTPase activating protein 42	1.58157	1.48028	1.91696	2.43731	2.37567	2.69029	1.98365	1.71734	1.90599	1.25077	0.840944	0.846623	2.42606	2.56039	2.30396	1.6596	2.50109	1.869	0.979447	2.43014	0.9312	0.8532	0.8656	0.926
NM_009706,XM_006515438,XM_006515439,XM_011243989,XM_011243990	Arhgap5	Rho GTPase activating protein 5	6.13086	6.42254	6.05861	7.37742	7.34377	7.87651	8.61303	9.29083	8.64142	7.22855	6.82123	7.42169	6.00085	6.87294	6.63021	6.204	7.53257	8.84843	7.15716	6.50133	0.9312	0.6412	0.8656	0.926
NM_001287530,NM_009707,NM_178754,NR_109847,XM_006528694,XM_011247783,XR_003952996	Arhgap6	Rho GTPase activating protein 6	14.4027	14.2581	13.814	18.9151	20.4381	20.9213	14.4124	14.4829	14.0486	13.9267	12.7646	14.2068	14.4024	15.1198	14.3149	14.1583	20.0915	14.3146	13.6327	14.6124	0.4093	0.8532	0.8656	0.926
NM_001363425,NM_133796	Arhgdia	Rho GDP dissociation inhibitor (GDI) alpha	290.077	280.606	280.128	269.901	267.873	276.102	260.864	281.365	265.082	239.198	244.291	236.494	281.566	273.869	277.595	283.604	271.292	269.104	239.995	277.677	0.0017	<0.0001	<0.0001	0.3633
NM_001301301,NM_001301303,NM_001301305,NM_001301308,NM_001301309,NM_007486,XM_006505404,XM_030255116,XM_030255117,XM_030255118	Arhgdib	Rho, GDP dissociation inhibitor (GDI) beta	107.088	109.228	109.657	113.679	112.658	115.979	31.8482	34.7741	31.2013	120.592	121.544	124.755	112.046	121.371	126.274	108.657	114.105	32.6079	122.297	119.897	0.5226	<0.0001	<0.0001	0.0048
NM_001130150,NM_001130151,NM_001130152,NM_001130153,NM_008488,XM_006539565,XM_017322003,XM_030242173,XM_030242174,XM_030242175,XR_003946404	Arhgef1	Rho guanine nucleotide exchange factor (GEF) 1	75.2381	77.6947	76.8533	79.2496	76.637	78.3467	48.7611	47.1023	49.3324	71.9424	76.4457	65.8397	54.0839	54.645	60.9375	76.5954	78.0777	48.3986	71.4093	56.5555	0.9312	<0.0001	0.2323	<0.0001
NM_001037736,NM_172751,XM_006508768,XM_006508770,XM_006508771,XM_006508772,XM_006508773,XM_017312668,XM_017312669,XM_017312670,XM_017312671,XM_017312672,XM_017312673,XM_030243425,XM_030243426	Arhgef10	Rho guanine nucleotide exchange factor (GEF) 10	6.61111	6.78574	6.28874	3.75915	3.87201	3.3933	5.08955	5.12566	5.22561	6.37951	7.29028	6.23071	5.37496	4.83047	4.54642	6.56186	3.67482	5.14694	6.6335	4.91728	0.9312	0.8532	0.8656	0.926
NM_001003912,NM_001360195,NM_001360197,XM_006501264,XM_006501265,XM_006501266,XM_006501267,XM_006501268,XM_006501269,XM_006501270,XM_006501271,XM_006501272,XM_006501273,XM_006501274,XM_011240067,XM_030252534,XM_030252535,XM_030252536,XM_030252537,XM_030252538	Arhgef11	Rho guanine nucleotide exchange factor (GEF) 11	5.28334	6.01369	5.19361	7.17048	7.6975	7.24049	7.47117	6.93262	7.11613	6.29719	5.93331	5.84268	6.50486	6.6165	6.71809	5.49688	7.36949	7.17331	6.0244	6.61315	0.9312	0.8377	0.8656	0.926
NM_001359232,NM_027144,XM_011242597,XM_011242598,XM_017313565,XM_017313566,XM_017313567,XM_030244571,XM_030244572,XM_030244573	Arhgef12	Rho guanine nucleotide exchange factor (GEF) 12	33.8288	35.285	34.4934	39.9036	37.2381	39.683	38.2882	36.063	41.8035	37.9241	42.1502	40.1021	30.4955	37.3463	30.783	34.5357	38.9416	38.7182	40.0588	32.8749	0.8166	0.2892	0.1867	0.926
NM_001364772,NM_177566,XM_006533664,XM_006533669,XM_011249112,XM_011249114,XM_011249115,XM_011249116,XM_011249117,XM_011249118,XM_011249119,XM_011249120,XM_011249121,XM_011249122,XM_017314643,XM_030246113,XM_030246114,XM_030246115,XR_001780023,XR_003949471,XR_388487,XR_388488,XR_879714	Arhgef15	Rho guanine nucleotide exchange factor (GEF) 15	50.4647	50.1785	49.5918	59.7059	60.5749	61.6162	71.7266	75.1192	73.0953	62.9057	63.8247	64.0883	52.3111	50.949	54.4727	50.0783	60.6323	73.3137	63.6062	52.5776	0.0117	<0.0001	<0.0001	0.926
NM_001370668,NM_133962,XM_006508681,XM_006508682,XM_017312501,XM_030243209,XM_030243210,XM_030243211,XM_030243212	Arhgef18	rho/rac guanine nucleotide exchange factor (GEF) 18	8.09659	8.79789	9.43889	6.35	6.74682	7.37827	6.15283	6.02255	6.50684	4.5683	4.33516	3.83203	7.67179	8.67475	7.45198	8.77779	6.82503	6.22741	4.24516	7.93284	0.9312	0.6632	0.342	0.926
NM_001198911,NM_001198912,NM_001198913,NM_008487,XM_006501058,XM_006501059,XM_006501060,XM_006501061,XM_006501064,XM_006501065,XM_006501066,XM_006501067,XM_011240027,XM_030252438,XM_030252439	Arhgef2	rho/rac guanine nucleotide exchange factor (GEF) 2	40.4045	37.9667	39.7201	46.3367	46.2756	51.1286	49.2454	45.1745	42.549	25.3074	25.2127	24.263	36.914	35.5421	43.7813	39.3638	47.9136	45.6563	24.9277	38.7458	0.0716	0.0529	<0.0001	0.926
NM_001166413,NM_001358557,NM_001358558,NM_028027,XM_006513879,XM_006513881,XM_030245177,XR_871718	Arhgef25	Rho guanine nucleotide exchange factor (GEF) 25	5.30159	5.17013	5.57441	4.29908	3.10665	3.41535	10.6485	10.131	8.82683	17.7609	17.2797	16.4244	5.73971	4.96405	6.4409	5.34871	3.60703	9.86878	17.155	5.71488	0.9312	0.232	0.0002	0.926
NM_001081295	Arhgef26	Rho guanine nucleotide exchange factor (GEF) 26	3.86312	3.47962	3.60148	1.8297	1.75816	1.90085	5.76399	5.9154	5.64291	0.706163	0.511597	0.705857	0.655187	0.660884	0.661817	3.64807	1.82957	5.7741	0.641206	0.659296	0.9312	0.7558	0.6756	0.926
NM_012026,XM_006517518,XM_006517519,XM_006517521,XM_006517522,XM_017315361,XM_017315362,XM_030247128,XR_873729	Arhgef28	Rho guanine nucleotide exchange factor (GEF) 28	9.02334	9.29891	9.56679	7.61736	7.9031	8.49386	11.8006	11.5382	11.744	2.64785	2.54616	2.90706	5.99316	6.48996	6.59456	9.29635	8.00477	11.6943	2.70036	6.35923	0.9312	0.6971	0.0831	0.926
NM_001289686,NM_001289687,NM_001289688,NM_027871,XM_006519574,XM_006519575,XM_006519576,XM_006519579,XM_006519580,XM_030248035,XM_030248036	Arhgef3	Rho guanine nucleotide exchange factor (GEF) 3	58.9818	62.5718	59.3165	55.0726	56.5719	57.6668	64.9506	64.5089	62.2974	47.0074	45.9209	47.2119	38.7809	37.049	39.8871	60.2901	56.4371	63.919	46.7134	38.5723	0.9312	0.4011	<0.0001	<0.0001
NM_001013377,XM_030253417	Arhgef39	Rho guanine nucleotide exchange factor (GEF) 39	0.875158	0.771964	0.749244	0.826131	0.861208	0.734681	1.59099	1.60726	1.19415	1.6121	0.934768	1.36654	1.95673	1.3971	2.10992	0.798789	0.80734	1.46413	1.30447	1.82125	0.9312	0.8532	0.8656	0.926
NM_001145921,NM_001145922,NM_198249,XM_006519041,XM_006519042,XM_006519044,XM_006519045,XM_006519046,XM_011245076,XM_017316026,XM_030247826,XM_030247827,XM_030247828,XM_030247829,XR_001781123,XR_003950856,XR_003950857,XR_003950858	Arhgef40	Rho guanine nucleotide exchange factor (GEF) 40	25.1871	23.6072	23.4563	21.9442	22.7846	23.2519	24.1068	26.3479	27.1466	32.6109	34.6175	30.9667	28.2841	28.7969	27.5575	24.0835	22.6602	25.8671	32.7317	28.2128	0.9312	0.8198	0.0115	0.7977
NM_133674,XM_006506387	Arhgef5	Rho guanine nucleotide exchange factor (GEF) 5	40.9189	42.4729	42.0029	43.3517	46.5941	44.9484	41.1716	40.9813	41.6536	47.6463	48.062	45.7228	48.6485	50.3187	53.2099	41.7982	44.9647	41.2688	47.1437	50.7257	0.9312	0.8532	0.2098	0.0454
NM_001358573,NM_152801,XM_006528313,XM_006528314,XM_006528315,XM_030251508,XM_030251509,XM_030251510,XM_030251511,XM_030251512	Arhgef6	Rac/Cdc42 guanine nucleotide exchange factor (GEF) 6	4.05088	4.34704	4.94867	4.52657	4.75565	4.28082	3.87818	4.22575	3.50775	10.2451	9.04223	10.0312	7.19699	9.08145	9.01788	4.44886	4.52101	3.87056	9.77285	8.43211	0.9312	0.8532	0.2128	0.8382
NM_001113517,NM_001113518,NM_017402,XM_006508841,XM_006508843,XM_006508844,XM_006508845,XM_017312901,XM_030243676,XM_030243677	Arhgef7	Rho guanine nucleotide exchange factor (GEF7)	60.4109	58.4791	61.2162	59.2762	56.7657	59.2853	54.1893	52.8115	55.2233	33.2472	31.7127	32.4779	54.3826	52.8202	50.926	60.0354	58.4424	54.0747	32.4793	52.7096	0.9312	0.0722	<0.0001	0.1566
NM_001033329,NM_001290384,NM_001290385,XM_006527992,XM_011247582,XM_011247583,XM_011247585,XM_017318473,XM_017318474,XM_017318475,XM_017318476,XM_017318477,XM_017318478,XM_030251325	Arhgef9	CDC42 guanine nucleotide exchange factor (GEF) 9	0.747548	0.926789	0.76505	0.695511	0.531117	0.777084	3.41075	3.7391	3.25904	0.897876	1.19847	0.98713	0.906181	1.37653	1.83207	0.813129	0.667904	3.46963	1.02783	1.37159	0.9312	0.6385	0.8656	0.926
NM_001080819,NM_001363070,XM_006539325,XM_006539326,XM_006539327,XM_030253943	Arid1a	AT rich interactive domain 1A (SWI-like)	8.78322	10.6691	9.29665	14.1639	12.7438	12.1783	9.01666	9.27862	9.41903	10.1347	11.1919	11.0969	11.0917	10.8442	9.4595	9.58299	13.0287	9.2381	10.8079	10.4651	0.9312	0.8532	0.8656	0.926
NM_001085355,XM_006523221,XM_006523222,XM_006523223	Arid1b	AT rich interactive domain 1B (SWI-like)	7.19107	7.01893	6.94312	5.44203	5.88321	6.13549	6.53801	5.80776	5.68266	8.73424	9.40196	7.89284	5.75705	6.13159	5.89244	7.05104	5.82025	6.00948	8.67634	5.92702	0.9312	0.8532	0.8656	0.926
NM_175251	Arid2	AT rich interactive domain 2 (ARID, RFX-like)	8.08357	7.43301	8.11716	9.44387	8.37539	7.9013	9.3461	9.89071	9.97774	9.52392	10.111	8.88671	7.2257	7.42089	7.59404	7.87791	8.57352	9.73818	9.50722	7.41354	0.9312	0.8092	0.8656	0.926
NM_001288625,NM_001288626,NM_007880,XM_006513201,XM_006513202	Arid3a	AT rich interactive domain 3A (BRIGHT-like)	1.42486	1.70199	1.89466	2.87339	3.44334	2.87102	2.3908	2.43899	2.59006	2.89986	2.75851	2.79715	2.0204	1.78401	1.67309	1.67384	3.06258	2.47329	2.81851	1.82583	0.9312	0.8532	0.8656	0.926
NM_019689,XM_006511291,XM_006511292,XM_011242774,XM_011242776,XM_030244462	Arid3b	AT rich interactive domain 3B (BRIGHT-like)	1.56319	1.18033	1.00104	0.808607	1.35488	1.23664	2.51813	2.18247	2.56386	2.12905	1.89586	1.88527	1.57011	1.90461	2.00801	1.24818	1.13338	2.42149	1.97006	1.82758	0.9312	0.8532	0.8656	0.926
NM_001081195,XM_006515834,XM_006515835,XM_011244105,XM_011244106,XM_017315057	Arid4a	AT rich interactive domain 4A (RBP1-like)	11.5898	12.1345	11.4661	13.0256	13.1297	13.5098	12.1035	12.3567	11.774	14.09	13.272	15.6376	11.2731	13.0631	12.5946	11.7301	13.2217	12.0781	14.3332	12.3103	0.9312	0.8532	0.7699	0.926
NM_194262,NM_198122,XM_006516806,XM_006516807,XM_006516808,XM_017315648,XM_030247479,XM_030247480,XR_003950495,XR_003950496,XR_003950497	Arid4b	AT rich interactive domain 4B (RBP1-like)	10.854	10.9115	10.8548	11.7807	11.3262	11.4471	11.0321	9.98408	9.93759	10.364	10.0255	10.335	9.41784	10.4212	10.2148	10.8734	11.518	10.3179	10.2415	10.0179	0.9312	0.8532	0.8656	0.926
NM_001172205,NM_001172206,NM_001290726,NM_001290727,NM_145996,NR_033310,XM_017319751	Arid5a	AT rich interactive domain 5A (MRF1-like)	3.3241	3.02253	2.44602	1.18478	1.50116	0.804468	1.98721	2.04459	1.87055	0.276836	0.522462	0.250437	1.66854	1.01128	1.39542	2.93088	1.16347	1.96745	0.349912	1.35841	0.9312	0.8532	0.7734	0.926
NM_023598,XM_006514129,XM_006514130,XM_006514131,XM_006514132,XM_030245281,XM_030245282	Arid5b	AT rich interactive domain 5B (MRF1-like)	8.94727	8.76096	8.5254	10.8941	10.4715	10.8736	13.8967	12.8496	13.1645	6.72081	6.36606	7.22114	11.2431	12.4108	11.2925	8.74454	10.7464	13.3036	6.76934	11.6488	0.9312	0.2257	0.8656	0.926
NM_019927,XM_006511140,XM_006511141,XM_011242739	Arih1	ariadne RBR E3 ubiquitin protein ligase 1	24.6593	23.1459	24.3586	24.8965	25.175	24.9815	24.2935	26.169	24.3412	22.7839	23.426	22.4816	27.9302	28.0026	28.8517	24.0546	25.0176	24.9346	22.8972	28.2615	0.9312	0.8532	0.8656	0.7771
NM_001357283,NM_001357285,NM_001357286,NM_011790,NR_151664,XM_011242881,XM_030244351,XM_030244352,XM_030244353	Arih2	ariadne RBR E3 ubiquitin protein ligase 2	8.82292	7.61408	7.34099	7.10662	6.70785	7.83721	8.95596	8.23113	8.58083	8.16937	7.25508	7.981	7.72302	8.36838	8.22507	7.926	7.21723	8.5893	7.80181	8.10549	0.9312	0.8532	0.8656	0.926
NM_025859,XM_030244800	Arl1	ADP-ribosylation factor-like 1	68.1737	64.2605	70.8436	55.251	58.2831	59.629	66.2282	68.2267	66.715	77.6749	67.9668	71.9477	64.3501	61.2973	63.7586	67.7593	57.721	67.0566	72.5298	63.1354	0.0194	0.8532	0.2993	0.6634
NM_019968,XM_006517306,XM_011244544	Arl10	ADP-ribosylation factor-like 10	4.42097	4.13136	3.85627	4.51949	4.07624	4.73774	6.32662	6.33431	6.68715	3.52483	3.11877	5.01835	5.43815	5.71997	6.68413	4.1362	4.44449	6.44936	3.88732	5.94742	0.9312	0.7167	0.8656	0.926
NM_026577,XM_006522503,XM_006522504,XM_006522505	Arl13b	ADP-ribosylation factor-like 13B	8.22208	9.27917	8.78552	7.10292	6.68296	8.32415	8.51936	8.119	8.26806	15.1485	15.8232	16.2556	11.6674	12.2258	11.3614	8.76225	7.37001	8.30214	15.7424	11.7515	0.9312	0.8532	0.0601	0.926
NM_001025102,NM_001362864,NM_001362865,NM_173750	Arl14ep	ADP-ribosylation factor-like 14 effector protein	9.85338	10.7522	9.74297	9.10667	9.6952	8.6451	11.8272	12.1935	11.3158	11.5063	11.4493	11.2291	11.7596	13.1289	13.3818	10.1162	9.14899	11.7789	11.3949	12.7568	0.9312	0.84	0.8656	0.926
NM_172595,XM_006517629,XM_006517630,XM_011244655,XM_030247239	Arl15	ADP-ribosylation factor-like 15	9.77855	9.82053	10.2465	7.4918	7.91494	9.09043	10.0762	9.60576	11.5091	7.38477	7.53331	6.81842	11.2136	10.3483	10.4518	9.94852	8.16572	10.397	7.2455	10.6712	0.9312	0.8532	0.7449	0.926
NM_197995	Arl16	ADP-ribosylation factor-like 16	5.64282	6.78712	6.52	4.79109	4.4619	5.53136	6.53676	5.86799	6.20645	6.67568	5.47021	7.74813	5.47823	5.65828	5.60765	6.31665	4.92812	6.20373	6.63134	5.58139	0.9312	0.8532	0.8656	0.926
NM_019722	Arl2	ADP-ribosylation factor-like 2	26.0215	27.9347	26.148	31.4552	31.7659	29.2178	28.2	30.3071	28.4587	26.117	27.9856	27.9535	27.425	29.0347	30.4661	26.7014	30.813	28.9886	27.352	28.9752	0.9091	0.7234	0.8656	0.926
NM_024191,NM_024269	Arl2bp	ADP-ribosylation factor-like 2 binding protein	46.511	44.3443	46.214	30.0088	30.5848	32.1835	56.3943	51.7845	54.0808	29.9426	25.7575	26.0057	39.4154	42.7962	42.4427	45.6898	30.9257	54.0866	27.2353	41.5514	<0.0001	0.0048	<0.0001	0.7953
NM_001355233,NM_019718	Arl3	ADP-ribosylation factor-like 3	14.2765	14.5549	17.6959	15.5115	14.7656	16.7055	19.1454	20.8741	18.2958	16.4879	18.6219	15.2168	14.7673	16.2045	16.837	15.5091	15.6609	19.4384	16.7756	15.9363	0.9312	0.3378	0.8656	0.926
NM_001039515,NM_007487	Arl4a	ADP-ribosylation factor-like 4A	3.11115	3.06624	3.09456	2.95441	3.11343	2.8843	4.7622	4.87624	4.73574	4.77963	4.43596	5.49214	2.4776	2.20881	2.33365	3.09065	2.98405	4.7914	4.90258	2.34002	0.9312	0.8341	0.8656	0.926
NM_177305	Arl4c	ADP-ribosylation factor-like 4C	19.044	20.0082	19.2532	19.3707	19.1691	19.4413	13.7904	15.3626	15.1805	21.7363	23.4074	22.2135	25.4868	27.2658	27.4701	19.4351	19.327	14.7778	22.4524	26.7409	0.9312	0.2109	0.6737	0.1589
NM_025404	Arl4d	ADP-ribosylation factor-like 4D	3.54411	2.72864	2.71872	1.62109	1.45753	1.55106	3.74125	2.6994	3.0603	3.63652	3.37745	3.8521	1.38836	1.92508	1.86207	2.99716	1.54323	3.16698	3.62202	1.72517	0.9312	0.8532	0.8656	0.926
NM_182994,XM_011239204	Arl5a	ADP-ribosylation factor-like 5A	10.6888	10.4699	9.62007	10.2041	10.7788	10.4758	10.1785	10.7319	11.0917	13.0474	11.4058	12.2833	10.6778	10.7537	11.1641	10.2596	10.4862	10.6673	12.2455	10.8652	0.9312	0.8532	0.8656	0.926
NM_029466,XM_017319316	Arl5b	ADP-ribosylation factor-like 5B	5.86765	5.58037	5.4997	4.92666	4.95432	4.2002	8.30026	8.75191	8.41717	4.27136	4.20714	3.96648	6.38393	6.22947	6.09232	5.64924	4.69373	8.48978	4.14833	6.23524	0.9312	0.5927	0.8656	0.926
NM_001347244,NM_019665	Arl6	ADP-ribosylation factor-like 6	5.75669	5.67523	5.49446	9.10985	9.57317	7.47477	9.47897	9.30784	9.55835	12.4557	11.7987	11.9535	9.44097	9.57846	10.6743	5.64213	8.71927	9.44839	12.0693	9.8979	0.9312	0.3631	0.0953	0.7634
NM_019419	Arl6ip1	ADP-ribosylation factor-like 6 interacting protein 1	124.699	126.055	122.312	119.718	120.827	127.824	90.0842	87.67	90.483	139.852	132.607	141.664	115.404	106.531	107.58	124.355	122.79	89.4124	138.041	109.839	0.9312	<0.0001	<0.0001	<0.0001
NM_144509	Arl6ip4	ADP-ribosylation factor-like 6 interacting protein 4	20.5565	21.7765	20.9555	19.9642	21.0346	21.693	24.1995	26.3054	28.4511	22.1655	21.7181	22.0449	18.9991	18.3102	20.1512	21.0962	20.8973	26.3187	21.9762	19.1535	0.9312	0.1374	0.8656	0.926
NM_022992	Arl6ip5	ADP-ribosylation factor-like 6 interacting protein 5	100.11	95.0383	99.2444	79.4357	87.3258	88.7638	81.2295	81.1255	78.0326	88.9434	88.5802	87.0366	107.036	98.3187	105.172	98.1309	85.1751	80.1292	88.1867	103.509	0.0008	<0.0001	0.0025	0.4836
NM_022989	Arl6ip6	ADP-ribosylation factor-like 6 interacting protein 6	8.5378	7.56439	7.29744	8.62277	8.14672	9.17782	8.83611	9.16269	8.9449	9.07423	10.7265	9.34532	8.32845	6.82844	8.74649	7.79988	8.6491	8.98123	9.71535	7.9678	0.9312	0.8532	0.8656	0.926
NM_026823	Arl8a	ADP-ribosylation factor-like 8A	41.6374	42.1926	42.1197	41.031	44.4596	45.2867	32.4493	33.0578	31.3624	36.9716	37.1183	38.3175	62.6158	61.4079	61.232	41.9832	43.5924	32.2899	37.4691	61.7519	0.9312	0.0008	0.3455	<0.0001
NM_026011	Arl8b	ADP-ribosylation factor-like 8B	78.1892	79.8145	80.3143	66.9721	71.067	70.6806	66.8457	67.7788	68.2696	80.0213	79.2502	86.0047	88.6924	86.8397	93.3355	79.4393	69.5732	67.6314	81.7587	89.6225	0.0227	<0.0001	0.8264	0.0144
NM_001357689,NM_028840,XM_030252846	Armc1	armadillo repeat containing 1	13.0965	12.4534	12.8058	14.4124	16.7278	16.3738	15.57	18.1971	17.5155	14.3507	13.9393	15.0766	14.5027	16.6274	15.1555	12.7852	15.838	17.0942	14.4555	15.4285	0.9312	0.2656	0.8656	0.926
NM_001363422,NM_026034	Armc10	armadillo repeat containing 10	26.3451	26.8551	25.5875	26.9344	24.563	26.4257	27.488	27.462	25.1382	21.9599	21.2627	21.2526	28.9929	25.5476	26.0399	26.2625	25.9744	26.6961	21.4918	26.8601	0.9312	0.8532	0.2993	0.926
NM_146205	Armc5	armadillo repeat containing 5	11.1071	10.9422	11.4267	11.2722	11.075	11.4188	10.6694	9.39081	9.65938	10.6676	11.12	11.3281	9.75242	8.26811	8.79003	11.1587	11.2554	9.90654	11.0386	8.93685	0.9312	0.8532	0.8656	0.926
NM_133972,XM_011242332,XM_011242333,XM_011242334,XM_030243841,XM_030243842,XM_030243844	Armc6	armadillo repeat containing 6	7.78934	6.72682	6.40769	6.7246	6.80838	7.37637	6.73001	6.552	6.48366	4.05546	3.28016	2.62947	5.63572	5.81599	5.60704	6.97462	6.96978	6.58856	3.3217	5.68625	0.9312	0.8532	0.5241	0.926
NM_001361594,NM_177778,XM_006533481,XM_006533482,XM_017314580	Armc7	armadillo repeat containing 7	3.5121	3.86725	4.95992	3.60519	4.35815	3.31253	5.22394	4.77787	4.83168	4.32164	3.64969	3.76764	4.83004	5.00648	5.81105	4.11309	3.75862	4.9445	3.91299	5.21586	0.9312	0.8532	0.8656	0.926
NM_001166138,NM_028768,XM_006511511,XM_006511512,XM_006511513,XM_006511515	Armc8	armadillo repeat containing 8	8.22152	8.91942	8.84128	7.55634	7.92451	8.01208	12.3385	11.3942	11.1365	9.75727	8.50407	9.10909	9.257	9.32594	9.16884	8.66074	7.83098	11.6231	9.12348	9.2506	0.9312	0.562	0.8656	0.926
NM_001310702,NM_027456,NM_030184,XM_006529952,XM_006529953,XM_006529954,XM_006529956,XM_006529957,XM_006529958,XM_006529959,XM_006529960,XM_011248111,XM_011248112,XR_001778466,XR_003947323,XR_387199,XR_387200,XR_387202	Armc9	armadillo repeat containing 9	3.36751	4.45628	3.35731	3.32507	2.9557	3.03068	1.76481	2.83757	3.41982	3.56113	3.39611	2.81531	3.31466	3.69387	3.63403	3.72703	3.10382	2.67407	3.25752	3.54752	0.9312	0.8532	0.8656	0.926
NM_001166377,NM_001166378,NM_001166379,NM_001166380,NM_030066,XM_006528624,XM_006528625,XM_006528626,XM_006528627	Armcx1	armadillo repeat containing, X-linked 1	11.0646	11.6634	12.0435	10.636	12.2204	11.5886	21.8458	19.2221	19.9958	11.5448	10.8047	10.8824	11.0538	12.1953	12.5357	11.5905	11.4817	20.3546	11.0773	11.9283	0.9312	0.0029	0.8656	0.926
NM_001166397,NM_001166398,NM_026139,XM_006528600,XM_006528602,XM_006528603	Armcx2	armadillo repeat containing, X-linked 2	22.2807	20.1864	22.2743	22.5546	24.1136	24.7046	26.8244	26.2742	25.9655	23.1807	22.8132	22.5027	26.0176	24.9082	24.5316	21.5804	23.791	26.3547	22.8322	25.1525	0.9312	0.1937	0.8656	0.926
NM_001358520,NM_001358521,NM_027870,XM_017318626	Armcx3	armadillo repeat containing, X-linked 3	8.63383	8.79634	8.65074	8.79325	8.68094	8.9919	12.6312	12.8197	13.1009	11.7272	10.0472	9.87586	7.69122	7.67134	9.77219	8.69364	8.82203	12.8506	10.5501	8.37825	0.9312	0.2935	0.8656	0.926
NM_001202500,XM_006528468,XM_006528469,XM_006528470,XM_006528472,XM_006528473,XM_030251173	Armcx4	armadillo repeat containing, X-linked 4	6.80248	6.22445	7.33448	6.96553	7.41874	7.00789	8.12685	7.9092	8.00671	8.34137	9.88658	8.22618	5.84346	6.71259	6.9394	6.78714	7.13072	8.01425	8.81805	6.49848	0.9312	0.8532	0.8656	0.926
NM_001009575	Armcx5	armadillo repeat containing, X-linked 5	1.64017	1.3399	1.23085	1.35486	0.994785	1.47972	3.91372	3.9392	3.84926	2.17609	1.84381	1.93651	2.40547	1.75059	1.71967	1.40364	1.27645	3.90073	1.98547	1.95858	0.9312	0.6756	0.8656	0.926
NM_001007578,XM_011247745,XM_011247746	Armcx6	armadillo repeat containing, X-linked 6	3.212	3.41613	3.47207	3.34059	3.2016	3.70595	4.8111	5.87443	5.09638	4.57282	5.95251	4.55229	4.89881	4.66014	4.82102	3.36673	3.41605	5.26063	5.02587	4.79332	0.9312	0.8024	0.8656	0.926
NM_198296,XM_006527344,XM_011247345,XR_386511	Armh3	armadillo-like helical domain containing 3	9.90138	8.93002	9.95163	8.01114	8.06005	8.51811	12.941	12.4123	12.5275	8.00702	10.5889	10.5581	8.52054	8.90912	8.64185	9.59434	8.19644	12.6269	9.718	8.69051	0.9312	0.5448	0.8656	0.926
NM_024261,XM_011243100,XM_011243101,XM_011243102,XM_030245315,XM_030245316	Armt1	acidic residue methyltransferase 1	10.7783	9.72269	10.6918	11.1131	12.3792	12.9047	9.30085	8.5946	9.54167	11.2315	10.9594	11.0674	9.99806	11.9336	11.9157	10.3976	12.1323	9.14571	11.0861	11.2824	0.9312	0.8532	0.8656	0.926
NM_001037737,NM_009709,XM_006500930,XM_006500931,XM_006500933,XM_030252391,XM_030252392,XM_030252393,XR_001783643,XR_001783644	Arnt	aryl hydrocarbon receptor nuclear translocator	15.4702	16.1711	16.4232	16.8359	17.5801	16.7317	20.3898	20.5116	19.3893	15.0682	16.8522	18.3515	15.4794	15.3659	17.3459	16.0215	17.0493	20.0969	16.7573	16.0637	0.9312	0.3097	0.8656	0.926
NM_007488,XM_006507238,XM_006507239,XM_006507240,XM_006507242,XM_006507243,XM_006507244,XM_011241655,XM_030242017	Arnt2	aryl hydrocarbon receptor nuclear translocator 2	1.60675	1.88522	1.41047	1.31062	1.17597	1.0755	0.559026	0.627964	0.472695	0.291016	0.428342	0.450827	1.90089	2.15683	1.88314	1.63415	1.18736	0.553228	0.390062	1.98029	0.9312	0.8532	0.8656	0.926
NM_001243048,NM_001357070,NM_001368412,NM_007489,XM_006507245,XM_006507246,XM_006507247,XM_006507248,XM_006507249,XM_006507250,XM_006507252,XM_006507253,XM_011241656,XM_017321950,XM_030242018,XM_030242019,XM_030242020,XM_030242021,XM_030242022,XR_001785467,XR_003946377	Arntl	aryl hydrocarbon receptor nuclear translocator-like	3.9941	4.20512	5.03802	4.0815	3.34569	4.20741	4.22018	4.56076	4.29544	4.09563	3.9175	3.11756	3.06507	2.61004	2.18339	4.41241	3.8782	4.3588	3.71023	2.6195	0.9312	0.8532	0.8656	0.926
NM_019767	Arpc1a	actin related protein 2/3 complex, subunit 1A	78.5243	80.4163	79.2272	73.3358	68.992	73.3216	77.3857	80.7185	76.8587	92.6884	87.4823	86.8063	95.2135	93.888	94.6727	79.3893	71.8831	78.3209	88.9924	94.5914	0.1561	0.8532	0.0038	<0.0001
NM_023142	Arpc1b	actin related protein 2/3 complex, subunit 1B	313.645	314.568	316.883	370.047	347.871	376.119	229.39	247.111	225.717	323.854	304.241	302.677	317.434	313.609	317.321	315.032	364.679	234.073	310.257	316.121	<0.0001	<0.0001	0.2987	0.926
NM_001357387,NM_029711,XM_030243491	Arpc2	actin related protein 2/3 complex, subunit 2	257.474	248.827	255.005	260.585	252.582	270.493	177.537	172.508	173.034	194.691	187.116	191.35	273.183	269.918	283.444	253.768	261.22	174.359	191.052	275.515	0.1615	<0.0001	<0.0001	<0.0001
NM_019824	Arpc3	actin related protein 2/3 complex, subunit 3	312.849	307.418	290.304	332.582	322.52	351.327	319.093	316.262	293.938	235.351	222.766	225.934	326.689	294.625	322.463	303.524	335.476	309.764	228.017	314.593	<0.0001	0.0557	<0.0001	0.0057
NM_001170485,NM_001170486,NM_026552	Arpc4	actin related protein 2/3 complex, subunit 4	74.4684	70.7957	69.4168	70.3683	75.6349	70.9072	53.419	56.1153	57.0704	57.7588	60.9995	59.1502	76.8135	73.4106	76.5895	71.5603	72.3035	55.5349	59.3028	75.6045	0.9312	<0.0001	<0.0001	0.8202
NM_026369	Arpc5	actin related protein 2/3 complex, subunit 5	78.9818	80.8772	77.4485	78.9001	74.8338	79.7363	63.2201	65.9751	60.2238	77.4484	78.224	77.3736	79.5124	81.0232	78.8765	79.1025	77.8234	63.1396	77.682	79.804	0.9312	<0.0001	0.8656	0.926
NM_028809,XM_006498389,XM_006498391	Arpc5l	actin related protein 2/3 complex, subunit 5-like	67.3354	61.5143	67.708	65.3351	64.5665	71.3456	60.8067	65.0762	61.4305	63.0103	57.6596	62.7116	63.7237	62.1831	64.8072	65.5192	67.0824	62.4378	61.1272	63.5714	0.9312	0.5332	0.3692	0.926
NM_027420	Arpin	actin-related protein 2/3 complex inhibitor	12.6451	14.6741	14.4264	9.87321	11.6049	12.877	13.6125	15.8536	11.8338	19.3942	18.6285	19.5144	12.653	13.9529	12.1884	13.9152	11.4517	13.7666	19.1791	12.9314	0.9312	0.8532	0.2211	0.926
NM_001142655,NM_001357878,NM_001357879,NM_001357880,NM_001357881,NM_021548,NR_152135	Arpp19	cAMP-regulated phosphoprotein 19	27.0842	28.0886	26.06	24.1948	23.7743	27.0727	34.4136	33.0786	35.7593	30.8508	32.0187	32.8644	29.1708	30.7771	29.926	27.0776	25.0139	34.4172	31.9113	29.958	0.9312	0.0175	0.2894	0.926
NM_177231,NM_178220,XM_006507198,XM_006507199,XM_006507200,XM_011241644,XR_003946372,XR_003946373,XR_003946374,XR_378207,XR_378208	Arrb1	arrestin, beta 1	157.164	156.577	158.524	161.54	160.364	164.701	131.419	132.532	132.351	201.982	211.689	212.029	136.754	133.059	136.505	157.422	162.202	132.101	208.567	135.439	0.7056	<0.0001	<0.0001	<0.0001
NM_001271358,NM_001271359,NM_001271360,NM_145429,XR_003949383,XR_003949384	Arrb2	arrestin, beta 2	8.41454	9.26981	10.7786	4.5524	4.85837	5.60319	6.24071	7.15169	5.58417	29.6021	31.2764	27.3962	7.62095	6.55302	6.31448	9.48764	5.00465	6.32552	29.4249	6.82948	0.794	0.5126	<0.0001	0.926
NM_001162485,NM_178408,NR_027876,XM_006497838,XM_006497839,XM_006497840,XM_006497841,XM_006497842,XM_030249390,XM_030249391,XR_003952025,XR_003952030	Arrdc1	arrestin domain containing 1	10.3109	8.83196	7.41086	10.353	10.2806	10.0378	10.0557	10.7496	9.00835	17.4663	13.7945	12.4079	10.9215	8.33715	8.95071	8.85125	10.2238	9.93787	14.5562	9.40311	0.9312	0.8532	0.1649	0.926
NM_027560,XM_017312963,XR_379046	Arrdc2	arrestin domain containing 2	2.2039	2.53224	1.60586	2.01015	1.98094	2.40554	2.28058	2.44027	2.45556	1.41386	1.45446	1.19487	1.57265	1.33818	1.23295	2.114	2.13221	2.39214	1.3544	1.38126	0.9312	0.8532	0.8656	0.926
NM_001042591,NR_153410,NR_153411,XM_006517017,XM_030247081,XM_030247082	Arrdc3	arrestin domain containing 3	18.9895	17.9633	19.1156	46.6661	49.7647	50.8851	26.621	28.6014	26.302	21.3408	18.1699	20.4047	24.6413	21.7007	23.398	18.6895	49.1053	27.1748	19.9718	23.2467	<0.0001	0.0042	0.8656	0.6826
NM_001042592,NM_025549	Arrdc4	arrestin domain containing 4	9.42565	9.44566	9.76126	2.31925	2.43635	2.4569	26.6111	25.2208	23.8239	5.84715	6.26639	5.27386	5.47665	6.23649	5.35946	9.54419	2.40416	25.2186	5.7958	5.69086	0.1985	<0.0001	0.5037	0.8718
NM_009713	Arsa	arylsulfatase A	49.6573	48.7619	49.5089	81.1986	83.5095	83.4017	36.1076	35.1834	34.2533	41.3761	40.7753	40.6621	44.9861	42.2171	44.8851	49.3094	82.7033	35.1814	40.9379	44.0294	<0.0001	<0.0001	0.0155	0.5059
NM_009712	Arsb	arylsulfatase B	8.454	8.04398	7.48431	9.24648	10.0016	10.7645	7.91067	7.47529	6.81844	19.3524	20.943	20.8021	14.3424	16	14.7657	7.9941	10.0042	7.40147	20.3658	15.036	0.9312	0.8532	<0.0001	0.1882
NM_001166177,NM_001361975,NM_001361977,NM_001361978,NM_028710,XM_006534348,XM_006534349,XM_006534350,XM_017314800,XM_017314803,XM_030246380,XM_030246381	Arsg	arylsulfatase G	0.820746	1.3454	1.0974	0.63862	1.53443	1.1275	0.425117	0.472723	0.419203	0.591491	1.14026	0.656482	1.22836	1.69428	1.20581	1.08785	1.10018	0.439014	0.796078	1.37615	0.9312	0.8532	0.8656	0.926
NM_001360843,NM_029847,XM_006517456,XM_030247462	Arsk	arylsulfatase K	1.9521	2.3906	2.17242	1.7481	2.17957	1.73066	2.3135	2.93941	2.51246	1.56095	1.91124	1.74758	2.01347	2.21708	2.37098	2.17171	1.88611	2.58845	1.73993	2.20051	0.9312	0.8532	0.8656	0.926
NM_001368372,NM_026855,XM_006531337,XM_011248496	Arv1	ARV1 homolog, fatty acid homeostasis modulator	1.60659	1.48471	1.53524	1.3091	1.39135	1.05455	0.932494	1.11212	1.09533	1.15619	1.00157	1.29006	1.349	1.54445	1.49202	1.54218	1.25167	1.04665	1.14927	1.46182	0.9312	0.8532	0.8656	0.926
NM_020577,XM_006527235,XM_011247302,XM_030251005,XR_003952795	As3mt	arsenic (+3 oxidation state) methyltransferase	0	0	0	0.098405	0	0	3.0955	2.86803	2.13782	0	0	0	0	0	0	0	0.0328017	2.70045	0	0	0.9312	0.6274	0.8656	0.926
NM_019734,XM_017312527,XM_017312528,XM_017312530,XM_017312531,XM_017312532,XM_017312533,XM_017312534,XM_017312535,XM_017312536,XM_030243253,XM_030243254,XM_030243255,XM_030243256	Asah1	N-acylsphingosine amidohydrolase 1	49.1843	53.9181	52.6695	53.7203	56.1413	56.471	38.5338	37.8795	32.6014	51.4851	50.3948	51.0626	55.3131	58.9785	65.1062	51.924	55.4442	36.3383	50.9808	59.7993	0.9312	<0.0001	0.8656	0.1055
NM_018830	Asah2	N-acylsphingosine amidohydrolase 2	35.8258	38.1532	36.3583	45.8164	48.8057	48.1221	32.2266	32.6603	32.9375	42.8544	38.6915	40.5769	42.7882	45.8826	44.7389	36.7791	47.5814	32.6081	40.7076	44.4699	0.0092	0.2912	0.4635	0.12
NM_001276461,NM_001276462,NM_001276463,NM_001276467,NM_010026,XM_006520392,XM_006520393,XM_006520394,XM_006520395,XM_006520396,XM_006520397,XM_006520398,XM_006520399,XM_006520400,XM_006520401,XM_006520402,XM_006520403,XM_011245448,XM_030248315,XM_030248316,XM_030248317	Asap1	ArfGAP with SH3 domain, ankyrin repeat and PH domain1	54.1191	53.9452	54.0847	54.1835	55.9386	56.1786	39.1736	38.4681	38.8183	58.9536	61.9392	60.8353	30.2801	31.9875	31.3993	54.0497	55.4336	38.82	60.576	31.2223	0.9312	<0.0001	0.0882	<0.0001
NM_001004364,NM_001098168,NM_001135192,XM_006515047,XM_006515048,XM_030246641,XR_001780443	Asap2	ArfGAP with SH3 domain, ankyrin repeat and PH domain 2	14.8583	12.3857	15.1962	13.8585	12.9535	12.5006	13.7097	14.2623	13.8501	12.0605	12.0929	11.7672	13.3004	14.07	13.629	14.1467	13.1042	13.9407	11.9735	13.6665	0.9312	0.8532	0.8551	0.926
NM_001008232,NM_001355698,XM_006538761,XM_011250233,XR_390738	Asap3	ArfGAP with SH3 domain, ankyrin repeat and PH domain 3	0.517284	0.542392	0.414605	0.303618	0.195765	0.164801	0.906932	1.30497	1.12731	0.864199	0.904669	0.845931	0.964457	0.949142	0.850662	0.491427	0.221395	1.11307	0.8716	0.92142	0.9312	0.8532	0.8656	0.926
NM_001039126,NM_023046,XM_006529789,XM_006529790	Asb1	ankyrin repeat and SOCS box-containing 1	2.15398	2.2599	2.56747	1.94583	2.20919	2.25964	2.31121	2.37177	2.98403	1.84663	1.95179	1.88293	3.0657	2.5605	2.94696	2.32711	2.13822	2.55567	1.89378	2.85772	0.9312	0.8532	0.8656	0.926
NM_023906,XM_006514771,XR_003949485	Asb3	ankyrin repeat and SOCS box-containing 3	2.94316	2.77442	2.85845	3.27716	3.14405	2.98854	4.78982	4.0564	4.13597	4.05209	4.0633	3.67923	3.01539	3.59484	3.05913	2.85867	3.13658	4.32739	3.93154	3.22312	0.9312	0.8532	0.8656	0.926
NM_001355662,NM_023048	Asb4	ankyrin repeat and SOCS box-containing 4	2.78472	2.98178	3.04385	8.85824	8.4601	9.28713	0.52457	0.574688	0.730569	1.80991	1.76914	1.5391	3.25045	3.0964	3.38989	2.93678	8.86849	0.609942	1.70605	3.24558	0.4095	0.7131	0.8656	0.926
NM_133346	Asb6	ankyrin repeat and SOCS box-containing 6	10.8478	8.73071	8.67773	10.9356	10.1079	10.3867	9.73607	12.6886	11.5788	10.7175	10.2312	10.7942	10.6054	11.6345	12.3224	9.41874	10.4767	11.3345	10.581	11.5208	0.9312	0.7985	0.8656	0.926
NM_080443,NR_003961,XM_006540567,XM_006540568,XM_011250779	Asb7	ankyrin repeat and SOCS box-containing 7	6.09466	6.38577	6.2417	5.69118	5.75798	6.43013	4.79439	4.90089	4.94293	6.29092	7.23185	6.79065	5.99751	5.26992	5.40344	6.24071	5.95977	4.8794	6.77114	5.55695	0.9312	0.8532	0.8656	0.926
NM_001170710,NM_001170711,NM_030121,XM_006521542,XM_011245775,XM_030248819,XM_030248820	Asb8	ankyrin repeat and SOCS box-containing 8	24.5492	23.4884	22.6628	23.482	23.4344	25.6397	18.1014	19.3677	18.2661	24.9619	22.3512	25.6658	19.3967	18.6872	18.9809	23.5668	24.1854	18.5784	24.3263	19.0216	0.9312	0.1659	0.8656	0.685
NM_001199187,NM_026937,XM_006514039,XM_006514040,XM_006514041,XM_006514042,XM_017314074,XM_017314075,XM_030245250	Ascc1	activating signal cointegrator 1 complex subunit 1	19.9693	22.9113	22.6366	18.9582	19.5689	20.3209	23.6351	19.6395	18.9753	26.3262	27.5865	26.6322	25.3773	22.6086	23.6656	21.8391	19.616	20.75	26.8483	23.8838	0.9312	0.8532	0.2606	0.926
NM_029291,XM_006514874,XR_380985	Ascc2	activating signal cointegrator 1 complex subunit 2	18.9824	14.3698	16.7522	17.2882	18.9021	17.8582	14.8367	14.2061	17.0794	18.2692	21.1603	19.7995	18.0501	17.8883	17.1403	16.7015	18.0162	15.3741	19.743	17.6929	0.9312	0.8532	0.6684	0.926
NM_198007,XM_030245388,XM_030245389	Ascc3	activating signal cointegrator 1 complex subunit 3	10.4016	10.0429	10.9536	10.2493	10.1683	9.40968	11.0266	9.93894	10.1129	6.89807	7.05226	7.34363	14.5614	14.446	11.6432	10.466	9.94242	10.3595	7.09799	13.5502	0.9312	0.8532	0.5921	0.926
NM_025541	Asf1a	anti-silencing function 1A histone chaperone	10.7035	13.5983	13.1683	11.6256	11.6848	10.4839	18.3937	14.9619	16.0106	13.8618	14.755	14.7423	12.4951	13.3684	13.2385	12.4901	11.2648	16.4554	14.453	13.034	0.9312	0.3311	0.8656	0.926
NM_024184	Asf1b	anti-silencing function 1B histone chaperone	9.04386	8.606	8.74256	9.66135	9.73785	8.94715	9.29143	8.32061	5.99888	6.41872	5.83379	5.15752	10.7507	10.6175	10.7916	8.79747	9.44878	7.87031	5.80334	10.7199	0.9312	0.8532	0.6782	0.926
NM_001313925,NM_001313926,NM_001313927,NM_007493	Asgr2	asialoglycoprotein receptor 2	2.1899	1.60637	2.0563	0.389497	0.472764	0.320784	2.3035	3.02233	2.51954	3.65794	3.12667	2.72829	0.556688	0.447073	0.647294	1.95085	0.394348	2.61512	3.17097	0.550352	0.9312	0.8532	0.8656	0.926
NM_138679,XM_006501141,XM_006501142,XM_017319499,XM_017319500,XM_017319502,XM_030252468,XR_001783666	Ash1l	ASH1 like histone lysine methyltransferase	11.8001	11.0859	12.3744	18.2337	17.1982	15.7399	14.5816	13.842	15.8434	12.6095	13.3526	13.0074	11.9625	14.875	11.6275	11.7535	17.0573	14.7557	12.9898	12.8217	0.5586	0.5532	0.8656	0.926
NM_001080793,NM_001286207,NM_001359012,NM_011791,XM_011242136,XR_001778438	Ash2l	ASH2 like histone lysine methyltransferase complex subunit	18.118	17.2293	16.7091	12.4873	13.6521	15.6672	15.0988	16.5172	17.8921	11.7693	10.7959	9.9266	16.9729	16.6675	16.6025	17.3521	13.9355	16.5027	10.8306	16.7476	0.9312	0.8532	0.0885	0.926
NM_133768,XM_006504341,XM_030254047	Asl	argininosuccinate lyase	8.60616	6.46428	7.42548	5.82546	8.31818	7.28235	9.04906	9.89744	8.06621	5.5813	4.98201	5.44076	7.77343	8.1247	8.21108	7.49864	7.142	9.00424	5.33469	8.03641	0.9312	0.8532	0.8577	0.926
NM_001357202,NM_001357203,NM_019652	Asna1	arsA arsenite transporter, ATP-binding, homolog 1 (bacterial)	52.3675	50.4615	47.7013	44.2682	46.9111	47.6245	41.7811	46.9501	43.0094	30.3278	34.2627	34.1558	52.3903	52.4263	54.0118	50.1768	46.268	43.9135	32.9154	52.9428	0.9312	0.0544	<0.0001	0.926
NM_012055,XM_006505092,XM_006505093	Asns	asparagine synthetase	30.5934	28.6312	28.9044	10.8955	11.1502	9.97448	17.3147	20.1547	16.8154	17.5788	15.6781	18.5488	26.6272	25.5269	25.1314	29.3763	10.6734	18.0949	17.2686	25.7618	<0.0001	<0.0001	0.0001	0.926
NM_001290984,NM_133728	Asnsd1	asparagine synthetase domain containing 1	18.6637	18.0764	19.5311	16.2702	16.1948	16.5704	17.2001	16.073	17.7312	14.3849	12.8072	15.547	21.8795	21.0178	23.2075	18.7571	16.3452	17.0014	14.2464	22.0349	0.9312	0.8263	0.346	0.926
NM_001177849,NM_001177850,NM_001177851,NM_001177852,NM_001177853,NM_001177854,NM_001177855,NM_001177856,NM_001290367,NM_023066,NM_133723,XM_006538159,XM_017320340,XM_017320341,XM_017320342,XM_017320343,XM_017320344,XM_017320345	Asph	aspartate-beta-hydroxylase	14.9158	15.2508	15.985	4.38207	6.01863	5.84575	24.7957	25.6653	24.1001	25.2381	22.8834	25.2146	16.7643	17.9683	18.9231	15.3839	5.41548	24.8537	24.4454	17.8852	0.0206	0.0011	0.0072	0.926
NM_009791,XM_006529108,XM_017312957	Aspm	abnormal spindle microtubule assembly	2.61085	2.7661	2.94369	4.06474	3.55535	3.09239	3.28553	3.26571	2.98372	2.80226	3.11055	3.39731	4.26713	4.95047	4.70721	2.77355	3.57082	3.17832	3.10337	4.6416	0.9312	0.8532	0.8656	0.926
NM_001164224,NM_001363055,NM_001363056,NM_026877,NM_198223,XM_006534086,XM_006534087,XM_030246265,XM_030246266	Aspscr1	alveolar soft part sarcoma chromosome region, candidate 1 (human)	15.5837	13.7551	17.3476	15.7978	16.1276	16.7831	22.9339	24.236	25.4545	14.9564	16.4862	14.1905	21.1011	19.2997	18.6172	15.5621	16.2362	24.2081	15.2111	19.6727	0.9312	0.0034	0.8656	0.803
NM_025610	Asrgl1	asparaginase like 1	0.053143	0	0	0	0	0	1.75511	1.29625	0.938929	0	0	0	0	0	0	0.0177143	0	1.33009	0	0	0.9312	0.8532	0.8656	0.926
NM_007494	Ass1	argininosuccinate synthetase 1	99.2987	97.8487	98.3057	52.6147	57.6397	64.3377	50.7404	51.1313	48.4517	69.8616	66.3829	67.0613	80.3708	80.4183	75.8788	98.4844	58.1974	50.1078	67.7686	78.8893	<0.0001	<0.0001	<0.0001	<0.0001
NM_001164828,NM_001357902,NM_025651,NR_152139,XM_006511784,XM_006511787,XM_006511789,XM_030244493,XM_030244494,XR_871094	Aste1	asteroid homolog 1	1.59555	1.02048	2.17878	1.22705	1.67501	1.1717	2.17185	0.96942	2.16035	1.64208	1.78259	1.63353	1.79073	1.58597	1.3777	1.59827	1.35792	1.76721	1.68606	1.5848	0.9312	0.8532	0.8656	0.926
NM_001039939,XM_006499330,XM_030250609,XR_374455	Asxl1	additional sex combs like 1	13.5564	13.7437	13.6762	14.7186	14.1234	14.633	14.0107	13.3627	14.9886	15.1692	15.8888	15.8243	15.0946	15.515	15.4786	13.6588	14.4916	14.1207	15.6275	15.3627	0.9312	0.8532	0.8656	0.926
NM_001270988,NM_172421,XM_006515239,XM_006515241,XM_030246967,XM_030246968,XM_030246969,XM_030246970,XM_030246971,XM_030246972	Asxl2	additional sex combs like 2, transcriptional regulator	4.85181	5.42878	5.75291	6.1117	5.74415	5.18411	6.18209	6.69283	7.04147	5.69774	6.32521	5.40441	4.92499	5.00799	4.48167	5.3445	5.67998	6.6388	5.80912	4.80488	0.9312	0.8532	0.8656	0.926
NM_026487,XM_006527313,XM_030251061	Atad1	ATPase family, AAA domain containing 1	24.9924	23.0736	23.9679	22.0638	22.3381	21.459	29.2432	28.3244	28.3518	22.7348	20.5897	20.2786	20.5846	20.976	22.3148	24.0113	21.9536	28.6398	21.201	21.2918	0.9312	0.2153	0.7174	0.926
NM_027435,XR_384045	Atad2	ATPase family, AAA domain containing 2	14.3843	14.664	16.0986	18.7591	19.7983	19.9467	14.4022	14.1464	14.8805	20.9063	21.6935	23.4163	15.4167	17.2253	16.8453	15.049	19.5014	14.4764	22.0054	16.4958	0.8026	0.8532	0.0612	0.926
NM_001362349,XM_006515116,XM_006515117,XM_017315117,XM_030246779,XR_381193	Atad2b	ATPase family, AAA domain containing 2B	5.17962	4.58009	4.66406	5.05821	5.13155	5.26184	5.90044	5.39607	6.68796	4.48005	3.78464	5.49717	4.34885	4.7568	4.60882	4.80792	5.15053	5.99482	4.58728	4.57149	0.9312	0.8532	0.8656	0.926
NM_179203,XR_003954863,XR_003954864,XR_003954865	Atad3a	ATPase family, AAA domain containing 3A	8.26666	7.57015	9.02604	7.22324	7.73123	7.81374	7.16423	5.81351	6.05831	4.64705	4.78416	5.43019	8.24736	7.18613	8.26024	8.28762	7.5894	6.34535	4.9538	7.89791	0.9312	0.7934	0.6008	0.926
NM_001029856,XM_006533232,XM_006533233,XM_006533234,XM_011248989,XM_017314529,XR_001780002	Atad5	ATPase family, AAA domain containing 5	1.71561	1.63426	1.6281	2.12411	2.2303	2.1936	1.94926	1.69983	2.42581	2.69726	2.7848	2.79952	2.32433	2.09125	2.31617	1.65932	2.18267	2.02497	2.76053	2.24392	0.9312	0.8532	0.8656	0.926
NM_001142744,NM_001142745,NM_001347378,NM_001357865,NM_028476,XM_017317675,XM_017317676,XM_030250079,XM_030250080,XM_030250081,XM_030250082,XM_030250083,XM_030250085,XM_030250086	Atat1	alpha tubulin acetyltransferase 1	2.57964	3.01544	3.02823	3.82145	2.78097	2.13197	2.68829	2.75274	2.47545	2.56732	3.16965	3.5127	2.73445	3.58018	3.40998	2.87443	2.91146	2.63882	3.08323	3.24153	0.9312	0.8532	0.8656	0.926
NM_001029895,NM_001136054,NM_001271343,NM_013799,XM_006507264,XM_006507265,XM_006507267,XM_011241659,XM_030242026,XM_030242027,XM_030242028	Ate1	arginyltransferase 1	19.8488	20.0627	19.1819	21.1545	20.4919	20.4925	15.0712	15.7377	15.0313	18.5566	19.3501	19.325	13.6967	13.258	13.944	19.6978	20.713	15.2801	19.0773	13.6329	0.9312	0.2478	0.8656	0.3362
NM_007497,XM_006520351,XM_006520352	Atf1	activating transcription factor 1	18.9861	18.8955	18.8156	19.1822	19.059	19.0741	16.7921	16.8627	15.6817	24.0152	23.4174	21.0467	17.1816	21.1925	17.1053	18.8991	19.1051	16.4455	22.8264	18.4932	0.9312	0.684	0.4635	0.926
NM_001025093,NM_001284369,NM_001284370,NM_001284371,NM_001284372,NM_001284373,NM_001284374,NM_001284376,NM_009715,XM_030246840,XM_030246841,XM_030246843,XM_030246844,XM_030246846,XM_030246847,XM_030246850,XM_030246853,XM_030246855,XM_030246858,XM_030246867,XM_030246872,XM_030246873	Atf2	activating transcription factor 2	13.3476	14.0199	13.7441	14.264	13.6185	12.9796	15.7118	14.6964	16.0917	18.6015	18.0449	19.2697	14.3955	16.8363	15.5095	13.7039	13.6207	15.5	18.6387	15.5805	0.9312	0.8197	0.2732	0.926
NM_007498	Atf3	activating transcription factor 3	9.22809	7.96247	8.04958	6.98239	7.39314	8.17962	4.12883	4.38921	4.27533	3.84771	3.76342	2.90914	5.98218	6.53087	7.19726	8.41338	7.51838	4.26445	3.50676	6.5701	0.9312	0.2951	0.2774	0.926
NM_001287180,NM_009716	Atf4	activating transcription factor 4	106.631	108.266	108.576	94.6028	97.9248	103.505	80.758	87.6248	81.0491	92.0808	85.5071	84.5319	70.141	72.4438	80.748	107.825	98.6774	83.144	87.3733	74.4443	0.043	<0.0001	<0.0001	<0.0001
NM_030693,NR_033136	Atf5	activating transcription factor 5	13.2957	11.7459	13.0467	12.9224	14.3372	14.6629	8.42528	9.1249	9.70983	7.69226	5.43706	4.57215	13.3707	15.9005	15.3349	12.6961	13.9742	9.08667	5.90049	14.8687	0.9312	0.4051	0.0701	0.926
NM_001081304,XM_006496792,XM_011238796,XM_030253420	Atf6	activating transcription factor 6	30.6141	30.2263	30.5203	41.0963	43.1426	42.5943	23.0696	23.6671	23.4156	28.5682	28.8088	29.0535	28.2553	28.513	27.3372	30.4536	42.2777	23.3841	28.8101	28.0352	0.0031	0.0236	0.8656	0.926
NM_017406	Atf6b	activating transcription factor 6 beta	34.0299	33.8237	33.9042	23.759	22.4318	25.4473	34.1271	35.2424	33.9668	33.6493	31.6114	32.0801	24.9052	24.8764	24.2944	33.9193	23.8794	34.4454	32.4469	24.692	0.0194	0.8532	0.8656	0.0351
NM_001310066,NM_001310067,NM_001310070	Atf7	activating transcription factor 7	12.5875	13.4781	13.6718	13.3672	14.0947	12.9838	12.9547	12.0301	13.8683	12.8618	12.8181	12.4663	10.9452	10.7178	10.701	13.2458	13.4819	12.951	12.7154	10.788	0.9312	0.8532	0.8656	0.926
NM_019426,XM_006506388,XM_006506389,XM_006506390,XM_006506391,XM_006506392,XM_017321681,XM_030255502,XM_030255503	Atf7ip	activating transcription factor 7 interacting protein	12.3317	12.9704	12.4067	10.2737	11.1076	9.40475	15.1019	14.2864	13.8574	13.4447	14.7758	12.7169	15.932	15.3875	15.5018	12.5696	10.262	14.4152	13.6458	15.6071	0.9312	0.8116	0.8656	0.926
NM_025770,XM_006517326,XM_006517327,XM_011244551,XM_011244552,XM_030247365,XM_030247366,XR_873450	Atg10	autophagy related 10	2.70459	2.66687	1.51488	3.48661	2.60519	3.17606	2.74747	2.0278	2.8733	2.09209	1.3413	1.85242	4.12464	3.95964	3.81322	2.29544	3.08929	2.54953	1.76194	3.96584	0.9312	0.8532	0.8656	0.926
NM_026566,XM_006521310	Atg101	autophagy related 101	20.7493	21.7855	20.166	21.0549	18.0174	20.149	18.1543	19.8912	18.1011	20.8931	19.4459	17.5223	17.0563	18.3001	15.6304	20.9003	19.7404	18.7156	19.2871	16.9956	0.9312	0.7435	0.8656	0.8569
NM_026217,XM_006526187	Atg12	autophagy related 12	16.2151	15.6503	15.5989	14.9629	15.3118	15.6324	27.4658	27.5874	26.9206	19.7432	19.3684	19.9021	19.9856	18.6835	17.6568	15.8214	15.3023	27.3246	19.6712	18.7753	0.9312	<0.0001	0.4806	0.926
NM_001355416,NM_001355417,NM_001355418,NM_001355419,NM_001355420,NM_001355421,NM_145528,XM_006499892	Atg13	autophagy related 13	11.7263	12.4101	11.528	9.42273	11.7799	11.5995	12.7244	13.3494	14.2794	10.703	12.5684	12.0379	11.4637	11.7501	11.5324	11.8882	10.934	13.4511	11.7698	11.5821	0.9312	0.8532	0.8656	0.926
NM_172599	Atg14	autophagy related 14	4.57623	4.74509	5.19559	4.28736	4.96534	4.56607	4.04971	4.74775	4.90232	3.78005	5.02914	4.02914	5.70094	5.42687	6.72514	4.83897	4.60626	4.56659	4.27944	5.95098	0.9312	0.8532	0.8656	0.926
NM_001205391,NM_001205392,NM_029846,XR_003947274,XR_003947275,XR_003947276,XR_387198	Atg16l1	autophagy related 16-like 1 (S. cerevisiae)	21.4215	19.5086	19.5781	20.3033	19.3684	21.275	14.7681	15.692	16.2546	17.2883	17.2145	16.7479	23.1108	22.1468	22.804	20.1694	20.3156	15.5715	17.0836	22.6872	0.9312	0.2202	0.6589	0.926
NM_001111111,NR_152152,XM_006508225,XM_006508226,XM_006508227,XM_006508228,XM_006508230,XM_006508231,XM_011241916,XM_011241917,XM_011241918,XM_030243022,XM_030243023,XR_001778004,XR_003946569,XR_003946570,XR_003946571,XR_378274	Atg16l2	autophagy related 16-like 2 (S. cerevisiae)	3.25801	4.07664	4.02049	3.51192	4.01728	3.83711	4.42848	5.00692	6.08351	3.17209	4.42588	3.49849	4.57628	4.26126	4.30876	3.78505	3.78877	5.17297	3.69882	4.3821	0.9312	0.8532	0.8656	0.926
NM_194348,XM_006531772,XM_006531773,XM_006531774,XM_006531775,XR_388259	Atg2a	autophagy related 2A	9.23131	8.72666	9.52267	11.8104	11.3415	11.0028	10.2509	10.9334	10.4639	9.97013	9.69416	10.0984	8.483	8.07511	8.00122	9.16021	11.3849	10.5494	9.9209	8.18645	0.9312	0.8532	0.8656	0.926
NM_029654,XM_006516360,XM_006516361	Atg2b	autophagy related 2B	5.96513	6.0768	5.73678	6.81458	6.55674	5.41525	6.37725	6.89465	6.46988	5.40138	6.01634	5.36994	6.23069	6.51388	5.86554	5.92623	6.26219	6.5806	5.59589	6.20337	0.9312	0.8532	0.8656	0.926
NM_001356366,NM_026402	Atg3	autophagy related 3	137.851	129.724	137.102	73.3919	74.2835	75.4159	91.184	97.5012	94.5272	92.6484	93.4977	91.5229	106.623	109.993	110.44	134.892	74.3638	94.4041	92.5563	109.019	<0.0001	<0.0001	<0.0001	<0.0001
NM_174875,XM_017318599,XM_017318600,XM_017318601,XM_017318602,XM_017318603	Atg4a	autophagy related 4A, cysteine peptidase	8.16222	9.75532	9.391	9.70755	8.764	9.19597	13.7126	18.6337	14.5005	9.73341	9.48165	8.68729	12.1129	11.6029	13.6162	9.10285	9.22251	15.6156	9.30078	12.444	0.9312	0.0427	0.8656	0.926
gene-Atg4a-ps	Atg4a-ps	autophagy related 4A, pseudogene	1.11594	0.335655	1.038	1.12118	1.09953	1.12417	1.39088	0.417544	1.74587	0.87276	1.01028	1.32784	1.36634	1.05359	1.44007	0.829866	1.11496	1.18476	1.07029	1.28667	0.9312	0.8532	0.8656	0.926
NM_001368266,NM_174874,XM_006529793	Atg4b	autophagy related 4B, cysteine peptidase	15.5424	15.2156	14.4415	12.1769	13.7082	13.3094	14.3118	14.8158	15.1121	14.5695	14.7947	14.2692	15.6854	15.3807	14.9556	15.0665	13.0648	14.7466	14.5444	15.3406	0.9312	0.8532	0.8656	0.926
NM_001145967,NM_175029,XM_006503071,XM_006503072,XM_006503073,XM_030253555,XM_030253556,XM_030253557,XR_003954943,XR_376316,XR_867860,XR_867862,XR_867864,XR_867865	Atg4c	autophagy related 4C, cysteine peptidase	1.6649	1.96619	2.17845	0.944043	1.57029	1.60517	2.96492	2.61345	2.82844	2.08022	2.25556	2.19337	2.12502	2.06071	2.53128	1.93651	1.37317	2.80227	2.17638	2.23901	0.9312	0.8532	0.8656	0.926
NM_153583,XM_006510185,XM_017313301	Atg4d	autophagy related 4D, cysteine peptidase	4.18244	3.71029	4.51014	4.84265	4.2285	4.28883	5.32399	4.98712	4.72347	3.66738	3.20328	3.73193	3.79322	3.78436	5.16847	4.13429	4.45333	5.01152	3.53419	4.24868	0.9312	0.8532	0.8656	0.926
NM_001314013,NM_001358596,NM_053069,XM_011243108,XM_017313783	Atg5	autophagy related 5	19.5115	17.5607	17.6691	14.3892	15.9582	17.5889	17.8893	16.3458	14.1589	22.1147	18.8946	22.6375	18.8459	19.941	16.7914	18.2471	15.9788	16.1313	21.2156	18.5261	0.9312	0.7578	0.6836	0.926
NM_001253717,NM_001253718,NM_028835,XM_006506708,XM_006506709,XM_006506710,XM_011241494,XM_011241495,XM_030255638	Atg7	autophagy related 7	7.8893	8.48003	8.01568	6.73381	7.46275	7.72039	5.24694	6.97498	7.4177	9.20437	8.44021	8.65161	8.20096	6.91412	6.88687	8.12834	7.30565	6.54654	8.7654	7.33398	0.9312	0.8532	0.8656	0.926
NM_001003917,NM_001288612,NM_001288613,NR_109938,XM_011238687,XM_011238688,XM_011238689,XM_011238690,XM_030254267,XR_003955603	Atg9a	autophagy related 9A	24.2205	27.2868	24.7245	27.0585	29.14	30.344	26.1232	27.6513	24.4913	24.2377	23.1239	25.3299	27.4437	25.0836	27.4006	25.4106	28.8475	26.0886	24.2305	26.6426	0.9312	0.8532	0.8656	0.926
NM_001002897	Atg9b	autophagy related 9B	0.45061	0.49183	0.46553	0.618043	0.328818	0.351723	1.3248	0.915152	1.34234	1.38708	1.17037	1.60014	0.606482	0.390391	0.519554	0.469323	0.432861	1.1941	1.38587	0.505476	0.9312	0.8532	0.8656	0.926
NM_026195	Atic	5-aminoimidazole-4-carboxamide ribonucleotide formyltransferase/IMP cyclohydrolase	22.6616	20.4814	20.0659	17.363	16.8073	16.7574	15.3586	16.2499	15.6899	12.9986	12.8627	13.7369	18.6548	19.0038	20.142	21.0696	16.9759	15.7661	13.1994	19.2669	0.9138	0.1289	0.0262	0.926
NM_178628	Atl1	atlastin GTPase 1	4.0287	3.41263	4.39523	5.37066	5.63924	5.66718	3.12462	2.86064	4.35079	4.97475	4.8193	5.01466	5.68899	5.4832	4.94182	3.94552	5.55903	3.44535	4.93624	5.37134	0.9312	0.8532	0.8656	0.926
NM_001286647,NM_001357752,NM_001357753,NM_019717,NM_178050,XM_006524655,XM_006524656,XM_006524657	Atl2	atlastin GTPase 2	9.26966	9.30192	9.71706	8.13059	8.51444	8.3021	10.8141	11.5238	11.0049	11.2004	9.28728	9.12796	9.02523	9.74708	8.83411	9.42955	8.31571	11.1143	9.87188	9.20214	0.9312	0.8368	0.8656	0.926
NM_001163505,NM_146091,XM_006526604	Atl3	atlastin GTPase 3	39.3363	39.9534	41.2378	41.2969	41.5391	40.4061	47.1685	44.1046	49.3936	41.2223	38.4174	40.0431	29.2751	30.2123	29.3987	40.1758	41.0807	46.8889	39.8943	29.6287	0.9312	0.0347	0.8656	0.01
NM_007499,XM_011242385,XR_003947767,XR_870525	Atm	ataxia telangiectasia mutated	4.32531	4.28306	4.64392	5.34822	4.63618	4.81318	4.25295	4.14086	4.10678	4.43347	4.22957	4.49358	4.60658	5.37799	4.26114	4.41743	4.93253	4.16687	4.38554	4.74857	0.9312	0.8532	0.8656	0.926
NM_177700,XM_006530927,XM_006530928,XM_006530929	Atmin	ATM interactor	6.26633	5.96755	5.83763	5.75131	5.5838	5.44491	6.49091	6.72299	6.00789	3.30322	2.6909	2.94821	6.84005	6.47097	6.24238	6.02384	5.59334	6.40726	2.98078	6.5178	0.9312	0.8532	0.6684	0.926
NM_007881	Atn1	atrophin 1	26.1295	25.2736	26.2259	33.6897	32.0143	30.7059	31.4309	30.1775	30.5026	35.4607	37.4404	34.1465	36.215	36.4782	37.1088	25.8763	32.1367	30.7036	35.6825	36.6007	0.3441	0.1866	0.0029	0.0083
NM_153778,XR_377494	Atoh8	atonal bHLH transcription factor 8	1.88319	2.18421	2.83238	1.11746	1.73	1.28464	16.8314	17.6092	17.5738	4.4134	5.04265	3.10736	2.66194	2.3978	3.08796	2.29992	1.37737	17.3381	4.1878	2.7159	0.9312	<0.0001	0.8656	0.926
NM_009720	Atox1	antioxidant 1 copper chaperone	186.751	184.663	175.573	234.1	232.738	236.298	173.568	174.199	171.092	203.031	202.582	185.761	148.976	130.678	131.912	182.329	234.379	172.953	197.125	137.189	<0.0001	0.0012	<0.0001	<0.0001
NM_009728,XM_006540580,XM_006540581,XM_006540583,XM_017321952,XR_882009	Atp10a	ATPase, class V, type 10A	1.00777	1.46242	1.43023	1.127	1.59228	1.62286	1.36248	1.08568	1.15678	0.895132	0.83737	0.921624	1.51886	1.31079	1.00233	1.30014	1.44738	1.20164	0.884709	1.27733	0.9312	0.8532	0.8656	0.926
NR_003966	Atp10d	ATPase, class V, type 10D	6.25571	6.03134	6.44847	2.62564	3.28489	2.86929	2.63504	3.17416	3.51238	5.39359	5.73874	5.41583	4.01251	4.16306	3.63512	6.24517	2.92661	3.10719	5.51605	3.9369	0.9312	0.5186	0.8656	0.926
NM_001293667,NM_001293668,NM_015804,NR_121603,XM_006508834,XM_006508837,XM_006508839,XM_006508840,XM_011242067,XM_011242068,XM_011242069,XM_017312893	Atp11a	ATPase, class VI, type 11A	20.9895	21.4524	19.4191	23.2296	24.0955	23.7763	17.0385	17.0212	19.0767	19.5021	20.4211	20.5366	21.2125	20.556	21.0017	20.6203	23.7005	17.7121	20.1533	20.9234	0.9312	0.575	0.8656	0.926
NM_029570,NR_151626,NR_151627,XM_006535567,XM_006535568,XM_006535573,XM_006535574,XM_030252871,XM_030252873,XM_030252874,XR_001783770,XR_001783771	Atp11b	ATPase, class VI, type 11B	14.0061	14.776	13.0099	20.2218	20.584	20.9262	18.1157	19.2293	18.7064	14.5327	13.6521	13.5291	14.5948	14.6207	15.4096	13.9307	20.5773	18.6838	13.9046	14.875	0.2723	0.1969	0.8656	0.926
NM_001001798,NM_001037863,NM_001359002,XM_006528090,XM_006528091,XM_006528093,XM_006528095,XM_006528096,XM_006528097,XM_011247615,XM_011247616,XR_001782750	Atp11c	ATPase, class VI, type 11C	3.6535	4.93176	4.54915	5.53916	5.14	5.35014	5.97491	5.53355	5.62644	5.69497	5.68482	6.09206	4.79162	4.87433	4.52586	4.37814	5.3431	5.71163	5.82395	4.7306	0.9312	0.8532	0.8656	0.926
NM_138652,XM_030247692,XM_030247693	Atp12a	ATPase, H+/K+ transporting, nongastric, alpha polypeptide	0.33336	0.37931	0.270145	0.369597	0.249477	0.404573	0.273147	0.53103	0.556159	1.54397	1.72246	1.62234	0.243036	0.372845	0.469259	0.327605	0.341216	0.453445	1.62959	0.361713	0.9312	0.8532	0.8656	0.926
NM_133224,XM_006509564,XM_030243318,XM_030243319,XR_003947239	Atp13a1	ATPase type 13A1	14.9527	14.3436	15.1438	13.9594	15.0726	14.7869	13.2783	13.4685	15.4245	10.0373	10.1153	10.6688	13.3504	13.8812	14.1686	14.8134	14.6063	14.0571	10.2738	13.8001	0.9312	0.8532	0.3411	0.926
NM_001164366,NM_029097,XM_006539236,XM_006539237,XM_017320424,XM_030253864,XR_003955033	Atp13a2	ATPase type 13A2	9.38662	9.16664	8.4734	8.66378	9.94293	11.0111	7.85005	8.23475	7.82772	6.04352	5.84069	5.66259	10.1298	8.97444	10.1676	9.00889	9.8726	7.97084	5.84893	9.75725	0.9312	0.8532	0.6411	0.926
NM_001128094,NM_001128096,XM_011245879,XM_017316958	Atp13a3	ATPase type 13A3	17.406	17.8711	18.4654	15.1625	14.3957	14.0042	12.9978	14.3093	14.6749	10.9827	10.4827	11.7012	15.3073	15.6798	15.467	17.9142	14.5208	13.994	11.0555	15.4847	0.9312	0.3401	0.0665	0.926
NM_144900	Atp1a1	ATPase, Na+/K+ transporting, alpha 1 polypeptide	111.812	108.09	112.401	141.392	149.517	147.423	104.274	103.214	104.436	113.375	110.471	105.601	96.9277	98.14	97.6272	110.768	146.111	103.975	109.816	97.565	<0.0001	0.0319	0.8656	0.0005
NM_001357212,NM_001357213,NM_007502,XM_011242658,XM_017313112,XM_030244030,XM_030244031	Atp1b3	ATPase, Na+/K+ transporting, beta 3 polypeptide	61.1598	59.0182	60.6274	69.9331	68.2739	71.0159	70.5771	65.3193	66.4825	84.0084	83.0639	82.3794	64.735	62.2463	67.1218	60.2684	69.741	67.4596	83.1506	64.701	0.0324	0.0207	<0.0001	0.7176
NM_001159559,NM_001358969,NM_001358970,NM_026858,XR_003948790,XR_003948791	Atp23	ATP23 metallopeptidase and ATP synthase assembly factor homolog	3.36228	2.5148	2.9242	2.90072	3.53317	1.99811	5.34175	5.35771	3.79805	3.90989	3.7599	4.8438	3.18293	5.05612	3.36051	2.93376	2.81066	4.8325	4.17119	3.86652	0.9312	0.8014	0.8656	0.926
NM_001110140,NM_009722,NR_027838	Atp2a2	ATPase, Ca++ transporting, cardiac muscle, slow twitch 2	62.5138	65.2219	62.9742	70.7846	72.1583	68.8703	74.0393	75.2994	76.9927	69.9549	67.2884	69.8301	69.1547	69.7449	70.1547	63.57	70.6044	75.4438	69.0245	69.6847	0.212	<0.0001	0.1956	0.3274
NM_001163336,NM_001163337,NM_016745	Atp2a3	ATPase, Ca++ transporting, ubiquitous	0.541584	0.545288	0.446088	0	0.057976	0.05587	2.37554	2.48037	2.87181	0	0	0	0.048484	0	0	0.510987	0.0379487	2.57591	0	0.0161613	0.9312	0.7693	0.8656	0.926
NM_001359506,NM_001359507,NM_001359508,NM_001359509,NM_026482,XM_011243548,XM_011243549,XM_030245244	Atp2b1	ATPase, Ca++ transporting, plasma membrane 1	18.0482	17.8843	18.6553	16.2672	16.8547	16.7867	24.5111	24.3696	24.6962	20.4676	21.3957	19.8749	17.5633	19.7712	18.9061	18.196	16.6362	24.5256	20.5794	18.7469	0.9312	0.0511	0.8136	0.926
NM_001253831,NM_001253834,NM_001253836,NM_001359822,NM_001359823,NM_175025,XM_006511711,XM_006511712	Atp2c1	ATPase, Ca++-sequestering	17.19	18.2268	17.5611	18.679	18.7742	20.0651	25.8207	27.6592	27.5039	27.8072	26.9896	27.3929	16.5716	17.4606	17.2523	17.6593	19.1728	26.9946	27.3966	17.0948	0.9312	0.0013	0.0032	0.926
NM_007505	Atp5a1	ATP synthase, H+ transporting, mitochondrial F1 complex, alpha subunit 1	117.955	117.866	118.59	112.585	112.762	121.497	174.005	166.245	166.072	124.038	125.811	127.085	127.165	130.862	135.062	118.137	115.615	168.774	125.645	131.03	0.9312	<0.0001	0.0372	0.0007
NM_016774	Atp5b	ATP synthase, H+ transporting mitochondrial F1 complex, beta subunit	431.776	428.088	435.455	424.927	433.386	451.698	380.981	379.863	367.114	350.221	342.568	350.51	420.175	417.934	414.891	431.773	436.67	375.986	347.766	417.667	0.6714	<0.0001	<0.0001	0.0001
NM_001112738,NM_020615,XM_006497310	Atp5c1	ATP synthase, H+ transporting, mitochondrial F1 complex, gamma polypeptide 1	96.9521	101.385	91.2925	87.3744	87.0156	92.9664	129.978	126.805	122.844	100.082	91.1159	100.411	115.635	111.971	109.484	96.5433	89.1188	126.542	97.2031	112.363	0.1648	<0.0001	0.8656	<0.0001
NM_001347092,NM_025313,XM_017314052,XM_030245209,XM_030245210,XM_030245211,XM_030245212,XM_030245213	Atp5d	ATP synthase, H+ transporting, mitochondrial F1 complex, delta subunit	129.288	86.4222	118.192	131.019	137.523	127.585	132.003	136.668	129.168	135.356	146.151	123.143	138.949	135.842	104.006	111.301	132.042	132.613	134.883	126.266	<0.0001	<0.0001	<0.0001	<0.0001
NM_025983	Atp5e	ATP synthase, H+ transporting, mitochondrial F1 complex, epsilon subunit	93.2968	88.1923	91.1998	99.863	91.6904	97.4465	114.963	123.952	120.265	83.9858	86.4084	82.8598	95.7134	93.2093	109.822	90.8963	96.3333	119.727	84.418	99.5816	0.5247	<0.0001	0.0915	0.0558
NM_001161419,NM_007506,XM_030245490	Atp5g1	ATP synthase, H+ transporting, mitochondrial F0 complex, subunit C1 (subunit 9)	61.9277	59.0059	62.9634	56.5565	54.3483	53.6081	63.087	67.3088	65.7203	53.528	52.8144	48.1229	63.1719	58.5291	64.3778	61.299	54.8376	65.3721	51.4884	62.0263	0.305	0.3103	0.0029	0.926
NM_026468,XM_030248717	Atp5g2	ATP synthase, H+ transporting, mitochondrial F0 complex, subunit C2 (subunit 9)	149.952	184.223	156.144	145.602	165.844	170.932	148.531	148.039	143.512	143.938	141.534	142.72	128.193	130.4	132.628	163.439	160.793	146.694	142.731	130.407	0.9312	<0.0001	<0.0001	<0.0001
NM_001301721,NM_001301722,NM_175015,XM_030250178,XM_030250179	Atp5g3	ATP synthase, H+ transporting, mitochondrial F0 complex, subunit C3 (subunit 9)	111.143	116.516	124.746	131.702	127.514	130.106	118.069	127.66	122.442	124.107	122.926	121.312	131.286	125.994	127.249	117.468	129.774	122.724	122.782	128.176	0.0017	0.1339	0.2141	0.0085
NM_027862,XM_006534254	Atp5h	ATP synthase, H+ transporting, mitochondrial F0 complex, subunit D	159.458	153.701	130.728	154.315	142.976	151.383	213.51	208.868	181.637	173.997	169.866	151.874	174.839	182.723	162.07	147.962	149.558	201.338	165.245	173.21	0.9312	<0.0001	<0.0001	<0.0001
NM_001302213,NM_001302214,NM_001302215,NM_001302216,NM_001358499,NM_001358500,NM_016755,XM_011246092,XM_030248936,XM_030248937,XM_030248938	Atp5j	ATP synthase, H+ transporting, mitochondrial F0 complex, subunit F	96.4623	106.394	99.0078	96.6406	89.6517	107.331	109.689	112.544	117.571	132.375	132.512	122.443	88.4799	82.8846	82.1135	100.621	97.8746	113.268	129.11	84.4927	0.9312	<0.0001	<0.0001	<0.0001
NM_020582	Atp5j2	ATP synthase, H+ transporting, mitochondrial F0 complex, subunit F2	182.215	199.614	185.535	195.141	183.359	169.731	166.583	177.96	185.611	196.977	201.308	172.08	199.222	194.687	192.266	189.121	182.744	176.718	190.121	195.392	0.3197	<0.0001	0.8656	0.3004
NM_007507,NR_154996	Atp5k	ATP synthase, H+ transporting, mitochondrial F1F0 complex, subunit E	81.9728	80.6345	70.4737	79.2393	72.6202	80.4049	108.862	106.824	103.58	81.3814	89.0978	78.5185	93.908	81.0678	92.0707	77.6937	77.4214	106.422	82.9993	89.0155	0.9312	<0.0001	0.215	0.0044
NM_013795	Atp5l	ATP synthase, H+ transporting, mitochondrial F0 complex, subunit G	123.521	135.801	136.374	154.262	132.138	145.062	144.798	157.699	169.337	141.974	125.045	129.92	127.799	146.473	133.292	131.899	143.821	157.278	132.313	135.855	0.0028	<0.0001	0.8656	0.8435
gene-Atp5l2-ps	Atp5l2-ps	ATP synthase, H+ transporting, mitochondrial FO complex, subunit G2, pseudogene	3.48295	3.238	2.46377	3.52455	3.44326	3.85492	1.81102	3.61222	4.70258	3.14506	3.63605	3.46065	3.57484	3.07922	3.17283	3.06157	3.60758	3.37527	3.41392	3.27563	0.9312	0.8532	0.8656	0.926
NM_023211	Atp5md	ATP synthase membrane subunit DAPIT	128.467	121.156	104.953	112.875	122.349	111.129	119.409	117.686	128.318	93.8383	92.732	97.4634	99.3129	87.456	97.7435	118.192	115.451	121.804	94.6779	94.8375	0.9312	0.4045	<0.0001	<0.0001
NM_001361914,NM_027360	Atp5mpl	ATP synthase membrane subunit 6.8PL	86.2822	75.6431	78.9521	71.5665	78.4171	75.6939	75.7585	79.6435	75.9923	69.4345	66.6429	70.6007	91.2623	82.2161	84.2469	80.2925	75.2258	77.1314	68.8927	85.9084	0.6236	0.5126	0.0003	0.427
NM_138597	Atp5o	ATP synthase, H+ transporting, mitochondrial F1 complex, O subunit	113.799	102.463	98.5532	95.4861	97.8528	101.729	89.4258	98.817	97.9627	126.351	126.541	129.678	95.7883	98.2331	97.7391	104.938	98.3559	95.4018	127.523	97.2535	0.2833	0.001	<0.0001	0.1204
NM_001304719,NM_009725,XM_030252395	Atp5pb	ATP synthase, H+ transporting, mitochondrial F0 complex, subunit B1	77.4144	73.1952	79.1663	103.553	101.951	104.92	86.4265	81.8368	84.8164	58.9159	56.6192	56.076	81.7751	81.7182	82.4004	76.592	103.475	84.3599	57.2037	81.9646	<0.0001	0.0105	<0.0001	0.4847
gene-ATP6	ATP6	ATP synthase F0 subunit 6	924.125	917.096	815.016	634.594	781.246	789.269	1236.55	1173.5	1210.77	1514.19	1330.38	1347.39	877.908	936.462	1103.1	885.413	735.036	1206.94	1397.32	972.491	<0.0001	<0.0001	<0.0001	<0.0001
NM_001358375,NM_001358380,NM_018794	Atp6ap1	ATPase, H+ transporting, lysosomal accessory protein 1	135.487	136.39	134.555	150.937	153.515	162.498	115.569	123.395	114.174	163.695	162.977	162.043	156.613	160.707	166.775	135.477	155.65	117.713	162.905	161.365	<0.0001	<0.0001	<0.0001	<0.0001
NM_027439	Atp6ap2	ATPase, H+ transporting, lysosomal accessory protein 2	43.3872	47.5193	42.1982	48.9999	46.2375	48.0019	31.9388	33.2763	31.7068	61.3221	56.8828	59.556	53.374	54.4601	53.653	44.3682	47.7465	32.3073	59.2536	53.829	0.9312	<0.0001	<0.0001	0.0284
NM_001243049,NM_001243050,NM_001243051,NM_001362636,NM_001362637,NM_001362638,NM_001362639,NM_001362640,NM_001362641,NM_016920,XM_006532049,XM_006532050,XM_006532051,XM_006532054,XM_006532055,XM_030245491,XM_030245492,XR_388335,XR_388336	Atp6v0a1	ATPase, H+ transporting, lysosomal V0 subunit A1	25.044	26.2404	26.7398	25.2465	26.9535	26.1222	21.4521	21.7219	22.9931	37.6992	38.309	37.8416	18.9881	18.3644	20.493	26.008	26.1074	22.0557	37.9499	19.2818	0.9312	0.3337	0.0002	0.2288
NM_011596	Atp6v0a2	ATPase, H+ transporting, lysosomal V0 subunit A2	43.1438	42.8193	42.3104	36.3787	37.5141	37.9626	45.565	44.683	44.7906	39.3077	39.2694	39.9139	37.6174	36.6631	37.2562	42.7578	37.2851	45.0129	39.497	37.1789	0.5168	0.7289	0.6179	0.4356
NM_033617,XM_030253094,XM_030253095	Atp6v0b	ATPase, H+ transporting, lysosomal V0 subunit B	106.437	106.352	107.695	82.0372	90.7335	86.4816	78.5086	83.7209	86.4458	74.2497	71.1536	63.8127	107.15	105.934	108.699	106.828	86.4174	82.8918	69.7387	107.261	<0.0001	<0.0001	<0.0001	0.926
NM_001361531,NM_001361532,NM_001361533,NM_001361534,NM_001361535,NM_009729	Atp6v0c	ATPase, H+ transporting, lysosomal V0 subunit C	146.546	143.941	143.476	116.595	112.748	120.217	113.305	108.885	104.038	147.934	141.824	142.53	85.3779	78.4919	84.3254	144.654	116.52	108.743	144.096	82.7317	<0.0001	<0.0001	0.8656	<0.0001
NR_037854	Atp6v0c-ps2	ATPase, H+ transporting, lysosomal V0 subunit C, pseudogene 2	175.341	173.261	159.928	135.574	139.448	140.772	126.394	129.259	120.264	172.493	165.646	162.847	96.1996	89.0908	98.6823	169.51	138.598	125.305	166.995	94.6576	<0.0001	<0.0001	0.7865	<0.0001
NM_013477	Atp6v0d1	ATPase, H+ transporting, lysosomal V0 subunit D1	61.5967	61.204	64.5747	53.6739	54.8259	54.4918	50.9526	48.0614	48.8781	46.5252	45.9013	45.3187	54.6818	54.6392	55.5318	62.4585	54.3305	49.2974	45.9151	54.9509	0.0993	<0.0001	<0.0001	0.1373
NM_025272	Atp6v0e	ATPase, H+ transporting, lysosomal V0 subunit E	141.445	142.484	135.52	100.883	98.7416	103.578	98.6065	102.357	95.2351	124.518	111.691	116.089	79.4542	77.1344	71.7779	139.816	101.067	98.7328	117.433	76.1222	<0.0001	<0.0001	<0.0001	<0.0001
NM_001358203,NM_001358204,NM_007508,XM_006521721	Atp6v1a	ATPase, H+ transporting, lysosomal V1 subunit A	63.9235	65.8282	67.9552	68.8381	70.7678	68.8173	50.7913	50.2242	49.9433	77.4351	76.2429	81.7823	77.789	78.3626	78.2733	65.9023	69.4744	50.3196	78.4868	78.1416	0.9312	<0.0001	<0.0001	0.0015
NM_007509	Atp6v1b2	ATPase, H+ transporting, lysosomal V1 subunit B2	58.6114	60.3583	59.356	43.5983	45.1758	47.9102	43.2426	47.524	43.6184	33.6264	34.3175	34.8846	42.4261	40.9457	40.6608	59.4419	45.5614	44.795	34.2762	41.3442	0.0002	<0.0001	<0.0001	<0.0001
NM_025494	Atp6v1c1	ATPase, H+ transporting, lysosomal V1 subunit C1	38.6346	37.8498	36.2645	38.5508	38.3737	40.2193	32.7111	34.7215	33.9171	39.354	37.534	40.3776	36.6479	35.4988	35.6499	37.583	39.0479	33.7832	39.0885	35.9322	0.9312	0.3639	0.8656	0.926
NM_023721,XM_030246956	Atp6v1d	ATPase, H+ transporting, lysosomal V1 subunit D	76.6855	85.9405	79.2307	75.4167	70.3784	80.1079	79.3557	81.9635	74.2013	78.7943	80.5148	76.1818	95.5948	93.4844	94.7846	80.6189	75.301	78.5069	78.497	94.6213	0.5551	0.7584	0.8656	0.0002
NM_007510	Atp6v1e1	ATPase, H+ transporting, lysosomal V1 subunit E1	86.2074	95.4646	86.3171	83.1308	83.8049	84.6272	77.1556	73.179	74.2052	73.9443	74.8607	70.6121	88.6436	90.7811	93.7239	89.3297	83.8543	74.8466	73.139	91.0496	0.5164	<0.0001	<0.0001	0.926
NM_025381	Atp6v1f	ATPase, H+ transporting, lysosomal V1 subunit F	91.0434	84.8318	93.5585	85.2653	77.8444	84.057	64.9137	54.8483	65.6394	65.8601	64.0611	70.7361	92.405	93.3087	87.7701	89.8112	82.3889	61.8005	66.8858	91.1613	0.1649	<0.0001	<0.0001	0.926
NM_024173	Atp6v1g1	ATPase, H+ transporting, lysosomal V1 subunit G1	99.156	94.0914	92.9838	58.4747	64.1169	59.3866	93.083	96.441	95.5212	129.232	120.283	120.328	134.868	129.954	139.053	95.4104	60.6594	95.0151	123.281	134.625	<0.0001	0.8532	<0.0001	<0.0001
NM_001347351,NM_023179,XM_006524795	Atp6v1g2	ATPase, H+ transporting, lysosomal V1 subunit G2	1.99731	1.91847	1.99423	0.931186	0.748579	1.08494	2.47112	2.30432	2.0082	4.7218	5.67679	3.67301	1.25733	1.12575	1.2253	1.97	0.921568	2.26121	4.69054	1.20279	0.9312	0.8532	0.7402	0.926
NM_001310442,NM_133826,XM_006495433,XM_006495436,XM_006495437,XM_006495439,XM_011238336,XM_011238337,XM_017321103,XM_030255207,XM_030255224,XM_030255244,XM_030255279	Atp6v1h	ATPase, H+ transporting, lysosomal V1 subunit H	44.6475	44.0723	42.0919	44.0413	40.9026	44.2542	36.2089	35.8935	34.583	42.0601	40.0202	39.5164	45.3072	47.9186	45.3526	43.6039	43.066	35.5618	40.5322	46.1928	0.9312	0.0075	0.6621	0.926
NM_001109757,NM_009726,XM_030251205,XM_030251206	Atp7a	ATPase, Cu++ transporting, alpha polypeptide	7.37894	8.53101	9.35567	8.52231	8.12967	7.42487	13.9119	13.4038	13.6672	6.61289	6.28492	6.81899	12.0779	13.7612	11.8521	8.42187	8.02562	13.6609	6.57227	12.5637	0.9312	0.1357	0.8656	0.7942
gene-ATP8	ATP8	ATP synthase F0 subunit 8	706.867	779.811	689.904	523.27	621.65	631.703	1026.11	951.683	1012.56	1264.78	1126.28	1155.25	703.452	783.945	910.05	725.527	592.207	996.783	1182.11	799.149	<0.0001	<0.0001	<0.0001	<0.0001
NM_001038999,NM_001284345,NM_009727,XM_006503703,XM_006503704,XM_006503705,XM_011240698,XM_017320623,XM_017320624,XM_017320625,XM_017320626	Atp8a1	ATPase, aminophospholipid transporter (APLT), class I, type 8A, member 1	9.41277	10.4663	9.59882	17.2106	15.0388	13.8191	7.95259	7.91893	8.31736	17.052	17.4536	15.3551	4.6888	5.02131	5.16831	9.82596	15.3561	8.06296	16.6202	4.95947	0.504	0.8243	0.0701	0.6012
NM_001001488,XM_006526105	Atp8b1	ATPase, class I, type 8B, member 1	4.03807	4.29579	4.05307	0.773264	0.764143	0.755696	2.94046	3.17689	2.85635	0.919086	1.25008	1.1727	0.680001	0.793554	0.720687	4.12898	0.764368	2.99123	1.11396	0.731414	0.9312	0.8532	0.6741	0.926
NM_001081182,NM_001368650,XM_006501715	Atp8b2	ATPase, class I, type 8B, member 2	25.3967	27.9303	26.9934	32.342	32.5288	34.3133	36.7695	36.8636	35.5114	30.867	32.0518	30.431	27.5804	28.5067	26.5344	26.7734	33.0614	36.3815	31.1166	27.5405	0.3386	0.0009	0.3788	0.926
NM_001289445,NM_001289446,NM_001354977,NM_001354978,NM_015731,XM_006498603,XM_017315066,XM_017315067,XM_030246882	Atp9a	ATPase, class II, type 9A	0.040291	0.10708	0.052971	0	0	0	1.84871	2.16729	2.15517	0.04691	0	0	0.048751	0.028228	0	0.0667807	0	2.05706	0.0156367	0.0256597	0.9312	0.7856	0.8656	0.926
NM_001201569,NM_015805,XM_006526506,XM_006526507,XM_006526508,XM_006526511,XM_030250528,XM_030250529,XM_030250530,XM_030250531,XM_030250532,XM_030250533,XM_030250534,XM_030250535,XR_001782381,XR_001782382	Atp9b	ATPase, class II, type 9B	9.98628	11.8359	10.3529	10.2299	10.2359	10.1162	16.6796	14.0789	13.9134	11.0007	10.8926	10.6771	12.7047	11.501	12.7511	10.725	10.194	14.8906	10.8568	12.3189	0.9312	0.2922	0.8656	0.926
NM_001369233,NM_181040	Atpaf1	ATP synthase mitochondrial F1 complex assembly factor 1	14.6801	13.0047	15.3671	10.7047	9.74569	11.6297	11.4727	11.9479	12.0316	11.8764	12.3288	10.4812	16.5983	16.3362	16.0794	14.3506	10.6934	11.8174	11.5621	16.338	0.9312	0.6679	0.7223	0.926
NM_001364117,NM_001364118,NM_145427,NR_157083,XM_006533343,XM_006533345,XM_006533346,XM_011249024,XM_011249025,XM_011249026	Atpaf2	ATP synthase mitochondrial F1 complex assembly factor 2	10.0117	9.92766	8.72829	10.5923	12.0302	12.4635	12.2376	10.628	11.2988	13.1818	12.1051	12.4001	11.914	11.5163	11.1098	9.55588	11.6953	11.3882	12.5623	11.5134	0.9312	0.8144	0.6756	0.926
NM_007512,XM_030253106,XM_030253107	Atpif1	ATPase inhibitory factor 1	22.0221	20.8444	20.5904	20.9	17.8618	19.2993	21.908	15.9938	16.8088	11.5301	9.5503	10.4036	19.2969	22.6052	18.8411	21.1523	19.3537	18.2369	10.4946	20.2477	0.9312	0.5731	0.001	0.926
NM_001356313,NM_026546,XM_030248723	Atpsckmt	ATP synthase C subunit lysine N-methyltransferase	5.40083	5.09103	5.55573	5.06966	5.89476	6.20923	3.73592	5.44706	5.32212	5.24396	4.82845	4.72591	4.8046	5.05805	6.0849	5.3492	5.72455	4.83504	4.93277	5.31585	0.9312	0.8532	0.8656	0.926
NM_019864,XM_006511184,XM_011242749,XM_030244386,XR_001778905,XR_003947900,XR_003947901	Atr	ataxia telangiectasia and Rad3 related	2.96645	3.1419	3.57062	3.28149	3.2278	3.33952	3.67155	3.51711	3.46183	3.28003	3.43762	4.01257	3.30388	3.47736	3.34983	3.22632	3.28294	3.55016	3.57674	3.37702	0.9312	0.8532	0.8656	0.926
NM_027855,NM_212470	Atraid	all-trans retinoic acid induced differentiation factor	35.5825	38.8843	35.4518	29.3782	37.6044	32.6359	62.6837	61.3759	69.0021	46.0968	50.5354	45.7781	38.462	44.3965	44.5494	36.6395	33.2062	64.3539	47.4701	42.4693	0.9312	<0.0001	0.0008	0.3813
NM_172774	Atrip	ATR interacting protein	0.268892	1.36476	2.27665	1.42702	2.58135	1.64279	0.44212	2.63424	1.41308	1.15492	1.08702	1.18339	3.00863	4.3212	3.86511	1.30343	1.88372	1.49648	1.14178	3.73165	0.9312	0.8532	0.8656	0.926
NR_153412	Atrip-trex1	Atrip-Trex1 readthrough	3.49252	2.20637	2.11237	2.03202	0.601461	2.11176	2.99844	1.54066	2.72963	1.97947	2.87672	2.11372	2.5095	0.876338	0.547608	2.60375	1.58175	2.42291	2.3233	1.31115	0.9312	0.8532	0.8656	0.926
NM_009730,XM_006498606,XM_011239259	Atrn	attractin	11.981	13.3731	13.5381	13.9659	13.769	12.6625	18.616	19.5208	20.1417	15.6217	16.7286	16.3134	13.2649	14.6053	13.6956	12.964	13.4658	19.4262	16.2212	13.8553	0.9312	0.0449	0.6186	0.926
NM_181415,XM_006527049,XM_006527051,XM_006527052,XM_011247244,XM_030250921,XR_001782587	Atrnl1	attractin like 1	19.502	18.4522	19.2049	16.823	17.3661	17.527	17.1604	17.6836	17.8933	13.9446	12.9055	14.1193	12.5153	11.9952	11.53	19.053	17.2387	17.5791	13.6565	12.0135	0.9312	0.8532	0.2025	0.1883
NM_009530	Atrx	ATRX, chromatin remodeler	14.6755	15.66	15.4954	16.5784	16.8405	15.0158	27.096	25.3028	29.3849	20.8775	21.8974	21.5588	14.7824	16.4167	16.2506	15.277	16.1449	27.2612	21.4445	15.8166	0.9312	<0.0001	0.1171	0.926
NM_001199304,NM_001199305,NM_009124,XM_011244381,XM_011244383,XM_011244385,XM_011244386,XM_011244387,XM_011244388,XM_011244389,XM_011244390,XM_011244391,XM_011244392,XM_011244393,XM_017315463,XM_030247210,XM_030247211,XM_030247212,XM_030247213	Atxn1	ataxin 1	5.20853	6.08177	6.2798	6.55358	7.38754	6.32297	5.11268	4.50123	4.86223	8.20515	7.4204	7.78687	6.06001	6.79175	6.4389	5.8567	6.7547	4.82538	7.80414	6.43022	0.9312	0.8532	0.8656	0.926
NM_016843	Atxn10	ataxin 10	41.956	39.8422	43.0725	30.6953	34.5255	31.0205	27.3944	27.1706	25.9674	30.9229	33.7131	34.1265	44.953	43.6241	41.0311	41.6236	32.0804	26.8441	32.9208	43.2027	0.0304	<0.0001	0.0108	0.926
NM_001080930,NM_001368350,NM_001368351,NM_001368352,XM_011248439,XM_030243670	Atxn1l	ataxin 1-like	12.8041	12.8834	14.1675	13.4319	13.6232	13.0314	12.5472	12.2654	11.8358	11.1073	10.9266	11.4225	12.5844	12.6385	12.8947	13.285	13.3622	12.2161	11.1521	12.7059	0.9312	0.8532	0.8633	0.926
NM_001359153,NM_009125,XM_006530228,XM_017320748,XM_017320749,XM_017320750,XM_030254234,XM_030254235,XM_030254236,XM_030254237,XM_030254238,XM_030254239,XM_030254240,XM_030254241,XM_030254242,XM_030254243,XM_030254244,XM_030254245,XM_030254246,XM_030254247,XM_030254248,XM_030254249,XM_030254250,XM_030254251,XM_030254252,XM_030254253,XM_030254254,XM_030254255,XM_030254256,XM_030254257,XM_030254258…	Atxn2	ataxin 2	15.4543	16.6873	16.517	18.3211	19.1915	16.9943	18.7974	19.9473	19.7553	18.4643	18.7108	18.3385	20.7493	20.652	21.7708	16.2195	18.169	19.5	18.5045	21.0574	0.9312	0.4827	0.8333	0.608
NM_001347658,NM_001361487,NM_183020,XM_006507720,XM_006507721,XM_006507722,XM_006507723,XM_006507725,XM_006507728,XM_011241775,XM_017322209,XM_030242516,XM_030242517,XM_030242518,XM_030242519,XM_030242520,XM_030242521,XM_030242522,XM_030242523,XM_030242524,XM_030242525,XM_030242526,XM_030242527	Atxn2l	ataxin 2-like	39.7302	40.4892	43.9728	52.8978	58.2995	44.529	36.9856	35.6436	36.7933	47.7345	46.1552	39.004	51.2954	49.2792	50.5958	41.3974	51.9087	36.4742	44.2979	50.3901	0.0122	0.1741	0.6977	0.0429
NM_001167914,NM_029705,XM_030246522,XM_030246523,XM_030246524,XM_030246525,XM_030246526,XR_003949979	Atxn3	ataxin 3	7.80403	9.06092	8.41379	8.29741	8.42914	8.36631	10.7736	11.2582	11.4147	6.29541	6.06959	7.45821	9.13924	7.33423	9.04927	8.42625	8.36429	11.1488	6.60774	8.50758	0.9312	0.6223	0.8656	0.926
NM_139227,XM_006518015,XM_006518017,XM_006518018,XM_030247817	Atxn7	ataxin 7	5.86185	6.52039	6.12902	7.50298	6.99766	7.44382	5.88871	5.74154	6.10632	7.15028	6.3766	6.55726	8.61763	10.3713	9.0099	6.17042	7.31482	5.91219	6.69471	9.33296	0.9312	0.8532	0.8656	0.926
NM_001033436,NM_028139,XM_006515123,XM_006515124,XM_006515125,XM_006515126,XM_006515128,XM_006515129,XM_006515130,XM_006515132,XM_006515133,XM_006515134,XM_006515136,XM_011243880,XM_011243881,XM_017315123,XM_017315124,XM_030246800,XM_030246801,XM_030246802,XM_030246803	Atxn7l1	ataxin 7-like 1	11.7598	9.14077	7.74384	8.83068	9.18434	10.8567	9.64924	10.9279	10.6228	8.94711	8.60556	8.4097	9.66997	9.72431	11.1866	9.54813	9.62391	10.4	8.65412	10.1936	0.9312	0.8532	0.8656	0.926
NM_001289545,NM_175183,XM_006502136,XM_006502137	Atxn7l2	ataxin 7-like 2	2.24774	3.10119	2.13599	3.4688	2.57197	3.04256	2.4221	2.92655	3.16155	2.59898	2.76035	2.26159	3.12307	2.78639	3.59077	2.49497	3.02778	2.83673	2.54031	3.16675	0.9312	0.8532	0.8656	0.926
NM_001098836,NM_001098837,XM_006533045,XM_006533046,XM_017314484,XM_030245879,XM_030245880,XM_030245881,XM_030245882,XM_030245883,XM_030245884,XM_030245885	Atxn7l3	ataxin 7-like 3	21.0508	19.0613	19.3812	21.2435	21.5206	22.208	24.8355	25.6874	24.8093	23.0046	22.0997	21.7695	25.8761	22.3974	25.3815	19.8311	21.6574	25.1107	22.2913	24.5517	0.9312	0.1312	0.7987	0.6376
NM_001033474	Atxn7l3b	ataxin 7-like 3B	55.5564	56.8164	54.4302	48.2039	54.1664	51.6301	84.9927	85.1897	84.7454	80.56	80.0714	75.1786	68.8942	70.6428	70.9295	55.601	51.3335	84.9759	78.6034	70.1555	0.861	<0.0001	<0.0001	<0.0001
NM_001033220,XM_030249101,XM_030249102	AU021092	expressed sequence AU021092	147.339	143.773	143.347	99.4968	103.358	110.737	190.978	193.201	181.626	244.328	237.451	242.26	169.267	169.026	160.245	144.819	104.53	188.602	241.346	166.179	<0.0001	<0.0001	<0.0001	<0.0001
NM_001012400,XM_006503016	AU022252	expressed sequence AU022252	5.92605	6.17165	7.48123	4.60679	4.42887	5.04538	4.34267	4.57328	4.31961	4.24343	4.49649	3.88501	6.67353	6.72689	6.36936	6.52631	4.69368	4.41186	4.20831	6.58993	0.9312	0.7578	0.8267	0.926
NM_001035525,NM_001035526,NM_001355196,NM_133886,XM_017319894,XM_017319895,XM_017319896,XM_017319897,XM_017319898	AU040320	expressed sequence AU040320	8.25658	8.38553	8.77365	9.31578	9.59561	8.72792	6.80772	6.76585	6.03495	6.82609	6.207	7.38038	10.8185	10.4441	10.7696	8.47192	9.2131	6.53617	6.80449	10.6774	0.9312	0.7941	0.8656	0.926
NM_001163064,XM_030245024,XM_030245025	AU041133	expressed sequence AU041133	1.74549	3.15332	2.70491	2.19368	2.34969	2.21175	3.14758	2.31292	2.94254	2.61725	3.11564	3.3517	3.27493	2.95347	3.25374	2.53457	2.25171	2.80102	3.0282	3.16071	0.9312	0.8532	0.8656	0.926
NM_016709,XM_006516846,XM_017315373,XM_030247133,XR_003950422	Auh	AU RNA binding protein/enoyl-coenzyme A hydratase	6.73352	6.38898	8.2128	8.94366	7.5412	6.38903	7.06934	6.03706	5.82646	3.84359	5.56034	5.68856	8.93498	9.18409	8.70932	7.11176	7.62463	6.31095	5.03083	8.9428	0.9312	0.8532	0.8656	0.926
NM_001081099	Aunip	aurora kinase A and ninein interacting protein	1.10984	0.861458	0.563582	0.507473	0.963239	0.651301	0.786485	1.17479	1.06635	0.688528	0.67349	1.2121	1.46146	0.769504	1.04454	0.844961	0.707338	1.00921	0.858038	1.09183	0.9312	0.8532	0.8656	0.926
NM_001301649,NM_007517,NR_125891,XR_377415,XR_377416	Aup1	ancient ubiquitous protein 1	49.5571	47.1528	48.5812	50.17	59.9711	56.336	51.227	55.0648	51.1706	53.4104	50.1993	52.3266	66.9792	56.2476	66.2714	48.4304	55.4923	52.4875	51.9788	63.1661	0.2084	0.313	0.5493	<0.0001
NM_001291185,NM_011497,XM_006499075	Aurka	aurora kinase A	9.88326	9.00298	8.66837	10.0352	10.2691	10.139	13.2025	10.6726	8.78138	9.43464	8.4584	9.89899	13.8636	15.7181	15.4185	9.18487	10.1478	10.8855	9.26401	15.0001	0.9312	0.8341	0.8656	0.3841
NM_025338,XM_006539095	Aurkaip1	aurora kinase A interacting protein 1	24.6953	26.5843	25.3562	25.9487	21.1599	21.8444	25.1451	27.2798	25.0482	22.6213	22.0943	22.7522	27.0277	28.2039	28.1388	25.5453	22.9843	25.8244	22.4893	27.7901	0.9312	0.8532	0.6661	0.926
NM_011496,XM_006532725	Aurkb	aurora kinase B	10.0696	9.6052	9.15176	11.896	12.2882	12.5754	11.5193	12.3667	12.3784	11.8052	11.6765	10.8285	17.3684	12.4839	14.4255	9.60885	12.2532	12.0881	11.4367	14.7592	0.9312	0.6788	0.8656	0.5334
NM_001165935,NM_001355630,NM_001355631,NM_028844,NR_149741,XR_001783190	Aven	apoptosis, caspase activation inhibitor	8.27924	8.95124	8.30679	7.90409	8.34218	9.95694	9.28546	8.23962	9.02828	7.25867	8.04819	5.83415	8.48375	8.32982	7.62095	8.51242	8.7344	8.85112	7.047	8.14484	0.9312	0.8532	0.8656	0.926
NM_030235,XM_006506790	Avl9	AVL9 cell migration associated	8.32773	8.40487	7.45808	8.44755	8.03725	8.65175	8.1745	7.25056	7.91656	7.97676	7.80343	7.04029	9.95628	10.5245	10.3513	8.06356	8.37885	7.78054	7.60683	10.2774	0.9312	0.8532	0.8656	0.926
NM_027106	Avpi1	arginine vasopressin-induced 1	40.9106	37.2748	43.5721	29.001	27.6421	27.9409	35.3972	34.2171	34.9772	21.8022	19.1603	19.3013	24.2795	22.0602	22.4137	40.5859	28.1947	34.8638	20.088	22.9178	0.0016	0.0904	<0.0001	<0.0001
NR_030671	AW011738	expressed sequence AW011738	0.233077	0.72238	0.803858	0.01917	0.111003	0.056721	1.8307	1.74855	1.60223	0.310525	0.289568	0.312913	0.301303	0.313467	0.138038	0.586438	0.062298	1.72716	0.304335	0.250936	0.9312	0.8532	0.8656	0.926
NR_102366	AW112010	expressed sequence AW112010	10.0037	12.6579	9.70682	12.2871	11.8247	11.7486	9.87524	10.9286	8.5431	8.38419	7.16201	7.44677	6.3423	5.9939	5.78026	10.7895	11.9535	9.78232	7.66432	6.03882	0.9312	0.8532	0.6494	0.6316
NM_001033530	AW146154	expressed sequence AW146154	2.00282	1.93022	2.11121	2.27149	1.80305	1.71496	2.00768	2.28666	1.7835	1.88933	1.42839	1.7516	1.68318	1.60129	2.00833	2.01475	1.92983	2.02595	1.68977	1.76427	0.9312	0.8532	0.8656	0.926
NM_001104646,NM_134067	AW209491	expressed sequence AW209491	8.97433	8.41331	6.93	7.34294	7.07459	6.98759	7.72663	6.42789	6.10882	3.7899	5.35463	4.91614	7.25404	7.3588	10.3692	8.10588	7.13504	6.75445	4.68689	8.32736	0.9312	0.8532	0.5787	0.926
NM_145930	AW549877	expressed sequence AW549877	12.5202	12.1382	11.8574	14.7819	13.2099	13.5554	13.4094	13.6346	13.0252	14.6671	13.2099	14.1986	11.997	14.233	15.0142	12.1719	13.8491	13.3564	14.0252	13.7481	0.9312	0.8532	0.8656	0.926
NM_001033532,XM_006525833,XM_017317876,XM_017317877,XM_017317878,XM_017317879,XM_017317880,XM_017317882,XM_017317883,XM_017317884,XM_030250422,XR_001782354,XR_001782355,XR_003952505	AW554918	expressed sequence AW554918	1.5623	1.71443	1.65332	1.67374	1.71229	1.50437	2.56911	2.50392	2.78826	2.12035	1.73882	2.09785	2.19537	2.26145	2.2819	1.64335	1.63013	2.62043	1.98568	2.24624	0.9312	0.8532	0.8656	0.926
NM_001159598,NM_009733,XM_006523515,XM_006523516,XM_030249451,XM_030249452	Axin1	axin 1	11.9648	11.8318	12.2506	10.9472	10.086	11.069	11.1757	10.8852	10.5051	14.8851	14.6731	15.0186	9.20565	8.90748	8.78855	12.0157	10.7007	10.8554	14.8589	8.96723	0.9312	0.8532	0.7105	0.926
NM_001190974,NM_001190975,NM_009465,XM_006539989,XM_006539991,XM_006539992,XM_006539993	Axl	AXL receptor tyrosine kinase	0.43881	0.547799	0.437048	0.338698	0	0.13069	1.15316	1.39972	1.20436	1.22928	1.52553	1.12241	0.083369	0.122373	0.220284	0.474552	0.156463	1.25241	1.29241	0.142009	0.9312	0.8532	0.8656	0.926
XR_877120	AY036118	cDNA sequence AY036118	0	0	0	0	1.39964	0	0	0	1.50915	2.0786	1.69369	0	0	1.46967	0	0	0.466548	0.503051	1.25743	0.48989	0.9312	0.8532	0.8656	0.926
NM_001048146,NM_001286507,NM_001286508,NM_013727,XM_006512147,XM_006512148,XM_006512149,XM_011242976	Azi2	5-azacytidine induced gene 2	11.328	13.1118	12.2422	12.976	12.8103	11.8488	14.4666	14.9938	14.6877	13.6175	13.5728	14.1744	15.1653	14.6391	13.699	12.2273	12.545	14.716	13.7882	14.5011	0.9312	0.6772	0.8656	0.926
NM_001102458,NM_001301688,NM_018745,NR_125913,XM_006520114,XM_006520117,XM_030248661	Azin1	antizyme inhibitor 1	65.5766	65.0338	65.4185	43.1593	43.9734	46.487	88.4658	86.9327	83.6573	46.6741	42.3987	45.2703	54.1723	54.3642	56.32	65.343	44.5399	86.3519	44.781	54.9522	<0.0001	<0.0001	<0.0001	0.0116
NR_045850	B130024G19Rik	RIKEN cDNA B130024G19 gene	1.01889	1.24274	1.12681	0.448265	0.358966	0.319839	0.945591	1.11221	0.810675	2.83182	3.17143	2.19516	1.07493	0.79468	1.22327	1.12948	0.37569	0.956157	2.7328	1.03096	0.9312	0.8532	0.8656	0.926
XR_003946676,XR_869948,XR_869949	B130055M24Rik	RIKEN cDNA B130055M24 gene, transcript variant X1	3.9523	3.62576	4.55229	4.68985	3.81763	3.44154	4.73602	4.61504	5.94963	4.75137	4.59263	4.348	4.06295	5.31953	4.7146	4.04345	3.983	5.10023	4.564	4.69903	0.9312	0.8532	0.8656	0.926
NM_001362687,NM_001362688,NM_026592	B230118H07Rik	RIKEN cDNA B230118H07 gene	5.61037	5.02493	5.63848	3.39656	4.37137	4.28413	7.51958	8.06426	7.99168	6.00763	5.39219	5.3164	6.89236	7.08949	7.63919	5.42459	4.01735	7.8585	5.57207	7.20701	0.9312	0.6885	0.8656	0.926
NR_160859,NR_160860,NR_160861,NR_160862,NR_160863	B230217C12Rik	RIKEN cDNA B230217C12 gene	0.629648	0.563386	0.783835	0.710081	0.932465	0.810236	2.93052	2.48957	2.50991	1.93909	2.1194	2.1256	0.631578	0.799223	1.03039	0.658956	0.817594	2.64333	2.06136	0.820396	0.9312	0.7868	0.8656	0.926
NM_181278	B230219D22Rik	RIKEN cDNA B230219D22 gene	32.9715	36.4161	34.8584	35.0816	37.016	36.9679	33.7749	33.2251	35.2673	31.5554	29.4339	31.6732	36.0472	37.4583	37.3312	34.7487	36.3552	34.0891	30.8875	36.9456	0.9312	0.8532	0.478	0.926
NM_001362093,NM_001362097,XM_030249112,XM_030249113	B230307C23Rik	RIKEN cDNA B230307C23 gene	3.35047	4.40486	4.1187	3.22459	3.62853	3.28437	2.68698	4.1594	4.35953	4.7563	5.71754	4.93444	4.25989	2.84584	3.14228	3.95801	3.37917	3.7353	5.13609	3.41601	0.9312	0.8532	0.8656	0.926
NR_130960,NR_130961	B230354K17Rik	RIKEN cDNA B230354K17 gene	4.3183	4.18961	4.20423	3.33615	3.97125	3.49647	3.62901	3.59798	3.62765	3.74584	3.94211	4.71871	2.40457	2.47545	2.69271	4.23738	3.60129	3.61821	4.13555	2.52424	0.9312	0.8532	0.8656	0.926
NM_009735	B2m	beta-2 microglobulin	489.476	478.499	438.793	387.522	392.872	407.959	631.763	607.09	568.268	499.459	477.012	497.496	629.872	618.772	566.459	468.923	396.117	602.373	491.322	605.034	<0.0001	<0.0001	<0.0001	<0.0001
NR_030695	B330016D10Rik	RIKEN cDNA B330016D10 gene	0.814823	0.490875	0.623588	0.88199	1.21685	1.00035	0.754969	0.673384	0.560214	0.173871	0.524308	0.282207	0.670815	0.693239	0.850402	0.643095	1.03306	0.662856	0.326795	0.738152	0.9312	0.8532	0.8656	0.926
NM_001362404,NM_001362405,NM_178640,NR_155555,XM_006516818,XR_873137	B3galnt2	UDP-GalNAc:betaGlcNAc beta 1,3-galactosaminyltransferase, polypeptide 2	3.11454	3.50227	3.69028	4.70711	3.67591	4.44659	3.65693	3.59698	3.04909	3.94462	3.53026	4.41891	4.9292	5.43201	4.63342	3.4357	4.27653	3.43433	3.96459	4.99821	0.9312	0.8532	0.8656	0.926
NM_080445	B3galt6	UDP-Gal:betaGal beta 1,3-galactosyltransferase, polypeptide 6	1.56371	1.36427	1.39798	1.74984	1.50231	2.06995	1.75291	1.48369	2.11662	1.20236	1.00674	1.32611	1.83106	1.92237	1.6033	1.44199	1.77403	1.78441	1.1784	1.78558	0.9312	0.8532	0.8656	0.926
NM_024256,XR_003952823	B3gat3	beta-1,3-glucuronyltransferase 3 (glucuronosyltransferase I)	20.7418	19.7847	17.489	22.2019	21.7615	23.8962	17.794	16.8109	18.1489	21.0389	20.2715	21.8595	16.0173	14.6987	15.2465	19.3385	22.6199	17.5846	21.0566	15.3209	0.9312	0.8264	0.8656	0.8281
NM_001081204,XM_030254627,XM_030254628	B3glct	beta-3-glucosyltransferase	4.25066	4.03423	4.86248	2.9908	3.12641	2.98431	6.26697	6.02354	5.79384	3.56023	3.92045	3.66807	4.71384	4.79896	4.38905	4.38246	3.03384	6.02812	3.71625	4.63395	0.9312	0.8436	0.8656	0.926
NM_001169114,NM_016888	B3gnt2	UDP-GlcNAc:betaGal beta-1,3-N-acetylglucosaminyltransferase 2	19.0105	19.0123	20.0161	26.7636	28.1395	27.1053	24.547	21.9767	24.1841	21.0195	16.9438	20.1927	19.967	20.1817	17.988	19.3463	27.3362	23.5693	19.3853	19.3789	0.1105	0.2814	0.8656	0.926
NM_028189,XM_006509752,XM_006509753	B3gnt3	UDP-GlcNAc:betaGal beta-1,3-N-acetylglucosaminyltransferase 3	25.1445	27.8328	25.6978	21.0847	19.8908	24.9927	26.554	30.1989	27.9462	20.4264	19.1263	20.2864	29.8715	29.6949	28.9219	26.225	21.9894	28.233	19.9464	29.4961	0.8699	0.7825	0.1074	0.926
NM_001081167	B3gnt6	UDP-GlcNAc:betaGal beta-1,3-N-acetylglucosaminyltransferase 6 (core 3 synthase)	0	0.13487	0	0.140873	0	0	0.936779	1.25009	1.19809	0	0	0	0	0	0	0.0449567	0.0469577	1.12832	0	0	0.9312	0.8532	0.8656	0.926
NM_178664,XM_006532752,XM_006532753,XM_006532754,XM_006532755,XM_006532756,XM_011248859,XM_011248860,XM_017314415,XM_017314416,XM_030245752,XM_030245753	B3gntl1	UDP-GlcNAc:betaGal beta-1,3-N-acetylglucosaminyltransferase-like 1	1.10689	1.17762	1.83731	1.95753	2.05309	1.89755	1.96362	2.55297	2.31309	2.12091	1.69898	2.17253	1.55045	2.0431	1.37108	1.37394	1.96939	2.27656	1.99747	1.65487	0.9312	0.8532	0.8656	0.926
NM_022305,XR_003954879	B4galt1	UDP-Gal:betaGlcNAc beta 1,4- galactosyltransferase, polypeptide 1	15.1965	13.7212	14.7282	8.26716	8.47345	7.87907	19.8342	19.0451	17.4324	15.8407	16.4218	16.4545	17.7469	17.8357	18.694	14.5486	8.20656	18.7705	16.239	18.0922	0.3266	0.2815	0.8656	0.926
NM_001253381,NM_017377,NR_045570,XM_006503230,XM_011240575,XM_017320316,XM_030253673,XR_003954984,XR_867887	B4galt2	UDP-Gal:betaGlcNAc beta 1,4- galactosyltransferase, polypeptide 2	3.00612	4.75577	4.44517	0.940787	0.761177	0.560058	2.33579	3.39473	1.82562	0.44446	0.985146	0.471583	4.95137	4.25301	5.28212	4.06902	0.754007	2.51871	0.63373	4.82883	0.9312	0.8532	0.5757	0.926
NM_020579	B4galt3	UDP-Gal:betaGlcNAc beta 1,4-galactosyltransferase, polypeptide 3	15.8898	15.9895	15.4362	17.0054	19.1016	18.9194	15.8059	15.0752	16.6761	14.1483	16.0425	14.5086	17.5033	18.0765	21.5248	15.7718	18.3421	15.8524	14.8998	19.0348	0.9312	0.8532	0.8656	0.926
NM_001285793,NM_019804,NR_152434,XM_006522399,XM_011245977,XR_003951806,XR_003951807,XR_875837	B4galt4	UDP-Gal:betaGlcNAc beta 1,4-galactosyltransferase, polypeptide 4	6.34699	5.55333	5.35485	3.46615	2.67187	3.79259	11.1679	13.1551	8.93085	6.68232	8.12876	7.12962	9.0652	9.02459	8.67508	5.75172	3.3102	11.0846	7.31357	8.92163	0.9312	0.1257	0.8656	0.926
NM_019835	B4galt5	UDP-Gal:betaGlcNAc beta 1,4-galactosyltransferase, polypeptide 5	26.3932	25.9349	26.5756	41.4894	40.9249	40.0388	19.731	20.1381	20.3723	32.4405	31.5488	33.392	31.5177	28.3164	30.4423	26.3012	40.8177	20.0805	32.4605	30.0921	0.0001	0.0566	0.1179	0.8908
NM_019737,XM_030250546	B4galt6	UDP-Gal:betaGlcNAc beta 1,4-galactosyltransferase, polypeptide 6	9.84677	10.6262	11.1007	8.45217	9.04791	8.81388	13.8769	14.6982	15.1487	7.22195	6.35621	6.73029	11.8231	12.3673	11.0904	10.5246	8.77132	14.5746	6.76948	11.7603	0.9312	0.3139	0.5023	0.926
NM_001311137,NM_146045	B4galt7	xylosylprotein beta1,4-galactosyltransferase, polypeptide 7 (galactosyltransferase I)	16.9298	15.532	15.3819	17.6987	17.371	18.1258	7.71594	7.43934	6.52129	11.0912	11.3399	11.1084	14.2977	12.7608	13.1653	15.9479	17.7318	7.22552	11.1798	13.408	0.9312	0.0031	0.2997	0.926
NM_175383	B4gat1	beta-1,4-glucuronyltransferase 1	20.6869	19.193	18.1142	21.9923	23.0824	22.0794	17.268	19.6427	18.5127	23.1451	23.2792	18.3767	17.7253	14.6521	17.3326	19.3314	22.3847	18.4744	21.6003	16.57	0.9312	0.8532	0.8367	0.926
NR_045448	B630019K06Rik	RIKEN cDNA B630019K06 gene	0	0	0	0	0	0	1.35377	0.960063	1.33215	0	0	0	0	0	0	0	0	1.21533	0	0	0.9312	0.8532	0.8656	0.926
NM_001330780,NM_001330781,NM_013717,XM_006533447,XM_006533448	B9d1	B9 protein domain 1	10.3287	8.64586	7.65117	6.8892	10.0462	10.206	14.9939	16.2619	15.9586	16.3362	13.4539	15.2522	13.1789	11.7411	10.1759	8.87524	9.04712	15.7382	15.0141	11.6986	0.9312	0.0295	0.1198	0.926
NM_001362154,NM_172148	B9d2	B9 protein domain 2	7.0292	6.77476	7.66185	8.93324	7.62453	8.4482	8.64352	9.07169	10.1754	8.43584	11.3749	10.1992	6.34563	5.57585	6.76425	7.15527	8.33532	9.29686	10.0033	6.22857	0.9312	0.7535	0.7097	0.926
NM_026636,XM_011242323,XM_017312947,XM_017312948	Babam1	BRISC and BRCA1 A complex member 1	44.2659	48.9639	49.3079	43.7522	49.185	51.3818	43.2392	44.0002	40.7134	32.4381	27.0046	31.3092	47.472	47.3714	50.683	47.5126	48.1064	42.6509	30.2506	48.5088	0.9312	0.1822	<0.0001	0.926
NM_144541,NM_181279,NM_181280,NM_181281,NM_181282,XM_011240687	Babam2	BRISC and BRCA1 A complex member 2	29.6215	28.3225	31.6462	20.4107	22.186	22.4755	47.0367	44.6417	47.1619	26.4162	27.4592	26.6149	37.8904	41.8699	40.0382	29.8634	21.6907	46.2801	26.8301	39.9328	0.0964	<0.0001	0.67	0.016
NM_001145947,NM_011792,XM_011242512,XM_011242513	Bace1	beta-site APP cleaving enzyme 1	2.44799	2.79854	2.53959	0.080973	0.17513	0.025275	3.44618	3.44245	3.24667	3.7766	4.14022	4.69273	2.18014	1.69646	2.08874	2.59537	0.0937927	3.37843	4.20318	1.98845	0.9312	0.8532	0.8656	0.926
NM_019517,XM_006523068	Bace2	beta-site APP-cleaving enzyme 2	16.2104	15.341	16.4591	16.5814	16.0038	16.5352	12.3243	11.7444	11.5371	38.357	38.8689	37.6876	11.8598	11.2869	11.5488	16.0035	16.3735	11.8686	38.3045	11.5652	0.9312	0.298	<0.0001	0.7164
NM_007520,XM_006522879,XM_030248939	Bach1	BTB and CNC homology 1, basic leucine zipper transcription factor 1	4.10662	3.83231	4.04984	3.91384	4.81005	3.86535	5.39177	4.84328	5.70486	11.3571	11.8611	12.7848	3.38758	4.02467	3.04823	3.99626	4.19641	5.3133	12.001	3.48683	0.9312	0.8532	0.0229	0.926
NM_001285453,NM_007522	Bad	BCL2-associated agonist of cell death	35.8678	36.6195	37.3764	41.6014	37.9409	36.6486	35.4582	34.6598	31.0825	44.8845	44.9325	45.0742	30.2929	30.9982	30.1703	36.6212	38.7303	33.7335	44.9637	30.4871	0.9312	0.5807	0.016	0.324
NM_001171739,NM_009736	Bag1	BCL2-associated athanogene 1	48.9354	46.9294	45.9805	33.0603	33.8052	35.5751	51.6469	48.7848	48.4072	47.6823	47.6836	49.3546	49.06	48.3602	45.6725	47.2818	34.1469	49.613	48.2402	47.6976	0.0006	0.7119	0.8656	0.926
NM_145392,XM_017319691	Bag2	BCL2-associated athanogene 2	10.5905	10.1859	9.75439	5.74249	8.76357	8.7843	5.29474	5.76505	4.70836	15.1466	13.6788	15.4667	10.5674	11.1144	10.8392	10.1769	7.76345	5.25605	14.764	10.8403	0.9312	0.1744	0.3324	0.926
NM_013863	Bag3	BCL2-associated athanogene 3	44.1092	43.0021	43.7654	46.9113	50.3429	52.1033	30.067	29.5561	30.6255	44.074	43.9023	43.9787	32.5777	29.9351	30.7846	43.6256	49.7858	30.0829	43.985	31.0991	0.3629	<0.0001	0.8656	0.0011
NM_026121	Bag4	BCL2-associated athanogene 4	5.17643	4.47657	4.58185	3.83088	4.04634	5.24032	5.75664	5.551	5.70995	3.3283	4.96794	3.38351	5.44799	5.82115	5.94325	4.74495	4.37252	5.67253	3.89325	5.73746	0.9312	0.8532	0.8656	0.926
NM_001324480,NM_001324481,NM_001324482,NM_027404,XM_006516217,XM_030246902	Bag5	BCL2-associated athanogene 5	15.9116	16.2608	15.1028	12.506	15.4775	16.3552	16.96	19.8317	16.7418	15.0176	15.0021	15.3997	11.7779	13.8182	12.7632	15.7584	14.7796	17.8445	15.1398	12.7864	0.9312	0.7646	0.8656	0.926
NM_001252468,NM_001252469,NM_057171,XM_006524109,XM_006524110,XM_006524111,XM_006524112,XM_006524113,XM_006524114,XM_006524115,XM_006524116,XM_006524117,XM_006524118,XM_006524119,XM_017317431,XM_017317432,XM_017317433,XM_017317434,XM_017317435,XM_017317436,XM_030249708,XM_030249709,XM_030249710,XM_030249711,XM_030249712,XM_030249713,XM_030249714,XM_030249715,XM_030249716,XM_030249717,XM_030249718…	Bag6	BCL2-associated athanogene 6	70.097	69.2546	69.7432	54.2955	57.2015	55.6816	54.8907	55.0428	54.5087	71.1057	71.129	70.9155	44.1548	44.0149	46.1534	69.6983	55.7262	54.8141	71.0501	44.7744	0.0002	<0.0001	0.8656	<0.0001
NM_001347621,NM_198423,XM_011249048,XM_011249049,XM_011249050,XM_011249051,XM_011249052,XM_011249053,XM_011249054,XM_017314566,XM_017314567,XM_030246038,XR_001780012,XR_003949454	Bahcc1	BAH domain and coiled-coil containing 1	3.37201	3.61362	3.64383	5.37695	5.54244	5.21481	6.22235	6.91585	6.96609	0.577721	0.757185	0.568892	4.46685	4.58424	4.03176	3.54315	5.37806	6.70143	0.634599	4.36095	0.9312	0.5132	0.6959	0.926
NM_001045523,XM_006499265,XM_006499266,XM_006499267,XM_030250363,XM_030250365,XM_030250366	Bahd1	bromo adjacent homology domain containing 1	8.96984	9.31699	10.2393	8.37821	8.46993	7.64823	9.79113	10.9762	11.641	11.5585	12.6943	11.9734	10.7435	9.60948	8.77336	9.50871	8.16545	10.8028	12.0754	9.70877	0.9312	0.8532	0.7769	0.926
NM_001037754,NM_001037755,NM_130862,XM_006531966,XM_006531967,XM_006531968,XM_006531969	Baiap2	brain-specific angiogenesis inhibitor 1-associated protein 2	5.7671	5.91214	5.61985	2.46194	3.13561	3.02067	7.63108	8.33926	7.95177	9.56555	10.2334	8.47494	4.07524	4.2387	3.51466	5.76636	2.87274	7.97404	9.42463	3.94287	0.9312	0.7396	0.5228	0.926
NM_007523,NR_149749	Bak1	BCL2-antagonist/killer 1	60.1226	54.1246	55.1129	38.8084	42.9799	43.1227	43.2361	46.3561	45.8217	52.8791	52.2595	50.6047	37.8004	36.3555	36.539	56.4534	41.637	45.138	51.9144	36.8983	<0.0001	<0.0001	0.3412	<0.0001
NM_026505,XM_030250585	Bambi	BMP and activin membrane-bound inhibitor	0.706398	0.98134	0.961944	0.631102	0.501504	0.519491	3.35113	3.69475	3.99935	8.71504	7.11228	8.02803	0.488984	0.469313	0.441181	0.883227	0.550699	3.68174	7.95178	0.466493	0.9312	0.6047	0.0555	0.926
NM_001038231,NM_001286608,NM_011793,NR_104482	Banf1	barrier to autointegration factor 1	87.6813	85.7424	91.5398	78.698	82.6598	83.3424	81.2963	87.5441	83.0454	69.6542	69.0418	69.818	57.3062	65.2309	61.3187	88.3211	81.5667	83.9619	69.5046	61.2853	0.2546	0.2574	<0.0001	<0.0001
NM_001110100,NM_001285981,NM_001285983,NM_016812,XM_011248442,XM_011248445,XM_017312899,XM_030243672,XM_030243673,XM_030243674,XM_030243675	Banp	BTG3 associated nuclear protein	3.94172	5.55129	5.1582	5.71057	6.1637	4.74695	4.11224	3.86881	4.47835	4.21143	4.06493	3.64448	5.30287	5.27514	5.84306	4.88374	5.5404	4.15313	3.97361	5.47369	0.9312	0.8532	0.8656	0.926
NM_027088,XR_383122	Bap1	Brca1 associated protein 1	17.5592	20.5161	17.2455	16.7889	18.1617	20.6728	15.9568	18.516	17.8207	21.2375	21.1722	18.713	22.1567	21.0424	22.9216	18.4403	18.5411	17.4312	20.3742	22.0402	0.9312	0.8532	0.8656	0.926
NM_007525,XM_006495631,XM_006495632,XR_003947336	Bard1	BRCA1 associated RING domain 1	2.3277	2.2684	2.21155	2.89568	2.41405	2.61311	1.5297	2.09165	1.70695	2.09945	2.11901	2.10507	3.14124	3.08391	3.32352	2.26922	2.64095	1.7761	2.10784	3.18289	0.9312	0.8532	0.8656	0.926
NM_030060	Batf3	basic leucine zipper transcription factor, ATF-like 3	0.937722	0.621953	1.0855	1.67719	1.5089	1.2407	1.13415	0.954092	0.698499	0.657979	0.57963	0	0.856135	1.18657	1.36282	0.881726	1.47559	0.928915	0.412536	1.13518	0.9312	0.8532	0.8656	0.926
NM_007527,XM_006540584,XM_011250780	Bax	BCL2-associated X protein	242.794	242.509	218.924	230.021	232.944	239.208	141.054	147.135	137.263	175.135	175.343	167.567	245.647	228.706	251.972	234.742	234.058	141.817	172.682	242.109	0.9312	<0.0001	<0.0001	0.1524
NM_013815,XM_006515670,XM_006515671,XM_030246646,XM_030246647	Baz1a	bromodomain adjacent to zinc finger domain 1A	10.8108	11.5927	11.8208	11.682	11.5677	10.5814	8.54311	8.34864	8.21852	8.92218	10.4552	9.61357	10.689	11.3694	10.8075	11.4081	11.277	8.37009	9.66366	10.9553	0.9312	0.5434	0.8656	0.926
NM_011714,XM_011240880	Baz1b	bromodomain adjacent to zinc finger domain, 1B	45.39	46.5839	47.3278	47.8193	48.0897	47.3496	53.8435	55.1436	51.1302	60.633	60.8427	60.3411	44.9057	47.8643	45.2347	46.4339	47.7529	53.3724	60.6056	46.0016	0.9312	0.0273	<0.0001	0.926
NM_054078,XM_006513114,XM_006513115,XM_011243278,XM_011243280,XM_011243281,XM_011243282,XM_011243283,XM_011243284,XM_011243285,XM_011243286,XM_011243287,XM_030244830,XM_030244831,XM_030244832,XM_030244833,XM_030244834,XM_030244835	Baz2a	bromodomain adjacent to zinc finger domain, 2A	27.4612	26.2415	28.3294	37.3192	37.2295	33.3392	27.0919	25.7612	26.704	30.2653	33.033	31.0972	30.1115	33.9781	29.8542	27.3441	35.9627	26.519	31.4652	31.3146	0.0676	0.8532	0.4233	0.8411
NM_001001182,XM_011239661,XM_011239663,XM_011239665,XM_011239669,XM_011239670,XM_011239672,XM_017319084,XM_017319085,XM_017319087,XM_017319088,XM_017319089,XM_017319092,XM_017319094,XM_017319095,XM_017319096,XM_017319097,XM_017319098,XM_017319101,XM_017319104,XM_017319105,XM_017319106,XM_030251827,XM_030251828,XM_030251829,XM_030251830,XM_030251831,XM_030251832,XM_030251833,XM_030251834,XM_030251…	Baz2b	bromodomain adjacent to zinc finger domain, 2B	6.42894	6.73618	7.14168	7.84892	7.49108	6.50124	8.9694	8.2945	9.47472	8.92437	9.22124	8.52302	6.06636	5.13808	6.52694	6.76894	7.28041	8.91287	8.88954	5.91046	0.9312	0.7535	0.8656	0.926
NM_133234,XM_006539575,XM_006539577,XM_006539578,XM_006539579,XM_006539580,XM_006539581,XM_006539582,XM_006539583	Bbc3	BCL2 binding component 3	19.3318	16.6235	16.2725	15.1423	14.7078	15.306	22.6249	21.7439	22.0139	11.8286	9.45381	10.2607	18.3881	16.7228	18.5172	17.4093	15.052	22.1276	10.5144	17.876	0.9312	0.2021	0.0644	0.926
NM_001195338,NM_001195348,XM_006526547,XM_006526550,XM_030250674	Bbip1	BBSome interacting protein 1	10.2259	9.15726	9.18985	11.3287	10.2925	9.26828	13.4635	11.2692	11.2701	10.1456	10.186	10.3872	8.40746	7.85173	9.41988	9.52435	10.2965	12.001	10.2396	8.55969	0.9312	0.6792	0.8656	0.926
NM_001033128,XM_006531788	Bbs1	Bardet-Biedl syndrome 1 (human)	1.27075	1.0767	0.99724	1.05766	1.13554	1.35745	2.27104	2.08003	2.39858	2.06371	2.11446	2.23665	1.14926	1.13423	1.06575	1.1149	1.18355	2.24988	2.13827	1.11641	0.9312	0.8532	0.8656	0.926
NM_027914	Bbs10	Bardet-Biedl syndrome 10 (human)	2.30568	2.31798	1.99491	2.26156	2.40741	2.58843	3.86844	3.1719	3.0495	2.27199	2.8184	2.011	2.94529	3.06998	3.77074	2.20619	2.41913	3.36328	2.36713	3.262	0.9312	0.8532	0.8656	0.926
NM_001008502,NM_001255992,XM_006535480,XM_011249682,XM_011249683,XM_017319573,XM_030252614	Bbs12	Bardet-Biedl syndrome 12 (human)	2.58813	2.48492	1.6375	3.10332	2.75179	2.86363	3.06917	4.02559	3.35256	2.24078	1.79975	1.89775	1.42212	2.33463	2.21138	2.23685	2.90625	3.48244	1.97943	1.98938	0.9312	0.8532	0.8656	0.926
NM_026116,XM_006531304,XM_030243735,XR_001778463	Bbs2	Bardet-Biedl syndrome 2 (human)	2.29064	3.21515	3.20097	2.20926	1.41878	3.2199	4.17142	3.60639	3.93165	3.13651	4.34005	3.56776	3.9085	3.54149	3.44963	2.90226	2.28264	3.90315	3.68144	3.63321	0.9312	0.8532	0.8656	0.926
NM_001359558,NM_175325,NR_153195	Bbs4	Bardet-Biedl syndrome 4 (human)	2.85056	3.39276	3.75159	2.9373	3.18777	3.86836	4.16604	4.13823	3.8194	4.9402	4.75598	5.64312	3.59227	4.314	3.70961	3.33164	3.33115	4.04122	5.1131	3.87196	0.9312	0.8532	0.8656	0.926
NM_001362706,NM_028284,XM_006500244	Bbs5	Bardet-Biedl syndrome 5 (human)	1.57754	2.73801	1.94813	2.09062	1.55824	2.19877	3.54972	3.09571	3.30148	3.49155	2.85353	3.43499	2.1105	3.19916	3.44458	2.08789	1.94921	3.31564	3.26003	2.91808	0.9312	0.8532	0.8656	0.926
NM_027810,XM_006535535,XM_006535536	Bbs7	Bardet-Biedl syndrome 7 (human)	1.16556	0.943832	0.777324	1.03906	1.45763	1.00299	2.28616	1.6346	2.30319	0.857705	1.13259	1.16292	1.37122	1.43579	1.28756	0.96224	1.16656	2.07465	1.05107	1.36486	0.9312	0.8532	0.8656	0.926
NM_001360258,NM_001360259,NM_178415,NM_181316,XM_006510416,XM_006510417,XM_006510418,XM_006510420,XM_006510421,XM_011242551	Bbs9	Bardet-Biedl syndrome 9 (human)	1.00434	1.60015	1.54751	1.24562	1.5591	0.954855	2.57813	1.6781	1.83963	1.70109	2.24995	1.94737	1.32882	1.51835	2.1147	1.384	1.25319	2.03195	1.96614	1.65396	0.9312	0.8532	0.8656	0.926
NM_001347240,NM_027444,XM_006522543,XM_006522544,XM_006522545,XM_006522546,XM_006522547,XM_006522548,XM_006522549,XM_006522553,XM_006522554,XM_006522555,XM_006522560,XM_006522561,XM_011246005,XM_011246006,XM_011246007,XM_011246008,XM_011246009,XM_017317130,XM_030249274,XM_030249275,XM_030249276,XM_030249277,XM_030249278,XM_030249279,XM_030249280,XM_030249281	Bbx	bobby sox HMG box containing	8.70266	8.23086	8.59211	9.22736	9.52219	9.12168	8.39476	8.88483	9.56929	12.8932	13.165	13.6249	11.6281	12.3859	11.176	8.50854	9.29041	8.94963	13.2277	11.73	0.9312	0.8532	0.3079	0.926
XR_003952269,XR_385435	BC002059	cDNA sequence BC002059, transcript variant X2	2.9879	2.89575	4.21523	2.59923	2.6187	2.63585	3.98965	2.8574	3.58911	4.59727	4.79849	3.10141	3.41068	3.15361	2.92573	3.36629	2.61793	3.47872	4.16572	3.16334	0.9312	0.8532	0.8656	0.926
NM_183150	BC003965	cDNA sequence BC003965	6.28024	5.88056	7.03326	4.74442	4.14432	3.93762	5.02206	5.20173	4.7538	7.6618	6.72787	5.84951	4.37491	4.05975	3.42028	6.39802	4.27545	4.99253	6.7464	3.95165	0.9312	0.8532	0.8656	0.926
NM_030561,XM_006525173,XM_006525174	BC004004	cDNA sequence BC004004	22.6681	22.4877	20.5436	15.5198	16.0888	18.6717	21.8848	20.8633	20.4649	21.7834	19.9657	23.831	13.6575	13.9896	13.7625	21.8998	16.7601	21.071	21.86	13.8032	0.6011	0.8532	0.8656	0.0892
NM_024473	BC005537	cDNA sequence BC005537	64.6062	65.4595	65.1776	54.621	53.2488	54.8529	53.7891	52.2268	53.3358	42.0821	41.6088	42.1576	61.9999	64.0788	64.9385	65.0811	54.2409	53.1172	41.9495	63.6724	0.0088	<0.0001	<0.0001	0.926
NM_001166581	BC005561	cDNA sequence BC005561	3.68286	3.72846	3.6012	3.83111	4.14666	3.85959	4.36785	4.49944	4.84506	4.91044	4.8709	4.89167	3.65323	3.71816	3.1833	3.67084	3.94579	4.57078	4.891	3.51823	0.9312	0.8532	0.8656	0.926
NM_144885,XM_006497943	BC005624	cDNA sequence BC005624	16.2832	23.7181	16.1521	14.122	19.8973	24.8599	17.242	17.6338	21.1386	20.5549	24.2631	26.3684	21.0648	26.42	18.5485	18.7178	19.6264	18.6715	23.7288	22.0111	0.9312	0.8532	0.2604	0.926
NM_001360882,NM_145590	BC017158	cDNA sequence BC017158	5.34077	5.63921	4.26712	4.52362	5.52996	4.50087	5.56629	4.87522	5.08455	7.22077	7.05311	6.12384	4.78711	4.24315	4.0532	5.08236	4.85148	5.17535	6.79924	4.36116	0.9312	0.8532	0.8656	0.926
XM_011243614	BC024063	cDNA sequence BC024063	1.856	2.22499	2.6641	1.4335	2.25667	2.02089	2.26645	1.75023	1.96582	2.9821	2.14553	1.8254	1.97698	1.81052	2.34114	2.24836	1.90369	1.99417	2.31768	2.04288	0.9312	0.8532	0.8656	0.926
NM_001243888,NM_001290511,NM_001290513,XM_011250621,XM_011250622,XM_017322333,XM_017322334,XM_030242736,XR_881742	BC024978	cDNA sequence BC024978	4.26604	3.12333	3.48191	3.31151	3.79354	3.27897	2.50788	2.64157	1.97889	2.77831	2.5808	2.74995	3.04132	2.61713	3.23224	3.62376	3.46134	2.37611	2.70302	2.96356	0.9312	0.8532	0.8656	0.926
NM_001346514,NM_153513,XM_006501379,XM_006501380,XM_006501381,XM_011240095,XM_030252582,XM_030252583	BC028528	cDNA sequence BC028528	15.7296	16.25	13.4312	27.7423	26.719	32.9591	13.3377	14.6423	11.9616	21.9003	21.446	19.0732	11.079	9.92346	10.0201	15.137	29.1401	13.3139	20.8065	10.3408	0.0002	0.8154	0.1692	0.6188
NR_015528	BC029722	cDNA sequence BC029722	35.6834	33.6094	32.6115	47.5104	45.2471	47.3243	46.9384	48.3126	46.8278	25.9403	29.7523	27.402	35.5895	36.7771	39.4762	33.9681	46.6939	47.3596	27.6982	37.2809	0.0011	<0.0001	0.108	0.926
NM_153544,XM_006533040,XM_017314483,XM_030245876,XM_030245878	BC030867	cDNA sequence BC030867	1.42821	1.42339	1.41277	2.06709	2.13179	2.10928	1.65703	1.97158	2.20949	1.6426	1.0004	1.31585	2.90989	3.32171	3.1364	1.42146	2.10272	1.94603	1.31962	3.12267	0.9312	0.8532	0.8656	0.926
NM_001001181,NM_001358303,NM_001358304,NM_001358305,NM_001358306	BC031181	cDNA sequence BC031181	47.2752	55.2776	49.4027	48.28	43.1968	51.17	84.6068	78.7006	77.5259	50.4765	45.752	46.9289	49.6512	52.8824	53.8536	50.6519	47.5489	80.2778	47.7191	52.1291	0.9312	<0.0001	0.691	0.926
NM_001370865,XM_006530031,XM_006530033,XM_006530035,XM_006530036,XM_030252447,XM_148974,XR_003954294,XR_387502,XR_878642,XR_878643	BC034090	cDNA sequence BC034090	0.050639	0.04735	0.045341	0	0	0	2.53363	1.79137	2.35138	0.035032	0	0.020754	0	0	0	0.0477767	0	2.22546	0.0185953	0	0.9312	0.7451	0.8656	0.926
NR_045645	BC037704	cDNA sequence BC037704	0.653193	1.14767	1.43405	0.893536	1.16245	0.977895	0.500566	1.86407	1.64528	0.944368	0.355529	0.494568	0.443346	0.777564	0.523377	1.0783	1.01129	1.33664	0.598155	0.581429	0.9312	0.8532	0.8656	0.926
NM_001359720,NM_173022	BC048403	cDNA sequence BC048403	4.36339	3.95685	3.77838	3.71869	3.29195	3.41113	3.12989	2.76799	3.49554	3.71603	3.41138	3.19498	4.7447	4.605	4.40023	4.03287	3.47392	3.13114	3.4408	4.58331	0.9312	0.8532	0.8656	0.926
NR_045146	BC051226	cDNA sequence BC051226	1.40092	1.44826	2.09718	0.635758	1.04071	0.399675	1.78184	2.49983	1.44482	1.71464	1.05809	1.16194	0.467281	0.745152	1.30483	1.64879	0.692048	1.90883	1.31156	0.839089	0.9312	0.8532	0.8656	0.926
NM_001145898,NM_207264,XM_006499845,XM_017319079,XM_017319080,XM_017319081,XM_030251825	BC052040	cDNA sequence BC052040	3.98566	2.73042	3.44256	3.51857	3.38163	4.59871	6.28397	5.79021	5.84104	4.05296	3.61429	4.02172	6.15739	6.94626	6.38776	3.38621	3.83297	5.97174	3.89632	6.49714	0.9312	0.6552	0.8656	0.926
NM_001357049,NM_201364,XM_006496909,XM_006496910	BC055324	cDNA sequence BC055324	3.19483	3.06083	1.73668	3.44339	3.53035	4.27547	1.99476	2.50658	1.83807	2.95497	2.91118	3.40808	2.89655	2.96794	2.30883	2.66411	3.74974	2.11314	3.09141	2.72444	0.9312	0.8532	0.8656	0.926
XR_003955079	BC062258	cDNA sequence BC062258	3.08709	2.6892	2.84296	1.60876	1.47244	1.55601	6.59545	6.69312	6.30446	1.56904	2.58271	1.85041	2.45664	1.88091	2.598	2.87308	1.54574	6.53101	2.00072	2.31185	0.9312	0.3945	0.8656	0.926
NR_015455	BC064078	cDNA sequence BC064078	0.583587	0.736503	0.491744	0	0.213718	0	1.25415	1.09184	1.70379	0	0	0	0	0.335041	0.393245	0.603945	0.0712393	1.34993	0	0.242762	0.9312	0.8532	0.8656	0.926
NR_038088	Bc1	brain cytoplasmic RNA 1	11.8463	5.13203	13.9182	5.26762	4.92094	2.03962	15.1391	13.736	15.8597	3.76766	10.6088	7.60937	2.90764	6.41961	6.74685	10.2988	4.07606	14.9116	7.32862	5.35803	0.3514	0.2179	0.6833	0.5841
NM_020486	Bcam	basal cell adhesion molecule	124.548	126.652	129.293	127.845	127.368	131.73	99.2032	101.86	99.5453	111.876	105.267	111.488	88.6328	85.5554	86.8913	126.831	128.981	100.203	109.544	87.0265	0.9312	<0.0001	<0.0001	<0.0001
NM_001164090,NM_007530	Bcap29	B cell receptor associated protein 29	13.5768	13.2446	13.118	10.7578	12.0409	11.7439	16.7075	13.9453	14.7023	6.83356	7.97409	6.12321	16.3064	15.8135	14.5768	13.3131	11.5142	15.1184	6.97695	15.5656	0.9312	0.8177	0.1026	0.926
NM_001313698,NM_012060,XM_006528048,XM_011247600	Bcap31	B cell receptor associated protein 31	104.037	104.009	105.215	103.769	112.525	118.622	97.8849	97.312	94.3344	117.482	118.629	121.619	117.482	109.109	111.771	104.42	111.639	96.5105	119.243	112.787	0.1888	0.0088	<0.0001	0.0726
NM_001198839,NM_009954	Bcar1	breast cancer anti-estrogen resistance 1	63.4299	59.7674	58.2794	42.5202	44.4006	45.7732	40.5743	39.4606	44.5196	38.4526	40.7716	41.1597	49.4562	50.5889	48.8	60.4922	44.2313	41.5182	40.128	49.615	<0.0001	<0.0001	<0.0001	0.0071
NM_001355264,NM_013867,XM_006501559	Bcar3	breast cancer anti-estrogen resistance 3	7.7278	6.73028	7.66956	10.6585	11.2008	10.2472	4.40002	6.35423	5.51333	6.10769	5.91252	5.3951	6.49834	6.91343	6.88566	7.37588	10.7021	5.42253	5.80511	6.76581	0.9312	0.7922	0.8656	0.926
NM_001356330,NM_001356331,NM_026602	Bcas2	breast carcinoma amplified sequence 2	18.3061	18.717	22.1403	22.5839	24.5564	23.2494	22.5601	20.2063	18.9823	17.0374	19.1678	16.718	22.1668	21.3693	22.4879	19.7211	23.4632	20.5829	17.6411	22.008	0.9312	0.8532	0.8656	0.926
NM_001166642,NM_001166643,NM_138681,XM_006532536,XM_006532537,XM_006532538,XM_006532539,XM_006532540,XM_006532541,XM_006532542,XM_011248810,XM_017314342,XM_017314343,XM_030245678,XM_030245679,XM_030245680,XM_030245681,XM_030245682,XM_030245683,XM_030245684,XM_030245685,XM_030245686,XM_030245687,XM_030245688,XM_030245689,XR_001779924	Bcas3	breast carcinoma amplified sequence 3	9.13351	9.80387	9.12621	8.78847	7.70288	7.17326	10.5346	11.8212	11.3556	7.10861	6.7721	6.94324	11.2513	10.5547	10.8762	9.35453	7.8882	11.2371	6.94132	10.8941	0.9312	0.805	0.8058	0.926
NM_001243052,NM_009737,XM_017321953,XM_017321954,XR_003946378	Bcat2	branched chain aminotransferase 2, mitochondrial	15.5321	15.3897	15.1176	10.7487	9.02559	11.1557	13.3898	15.6827	14.2199	9.83629	9.04612	9.43969	13.6689	10.1991	11.3185	15.3464	10.31	14.4308	9.4407	11.7288	0.6324	0.8532	0.1425	0.926
NM_025392	Bccip	BRCA2 and CDKN1A interacting protein	42.8802	36.8703	38.7829	36.2569	42.7198	41.3833	36.1752	34.3138	30.9392	37.0547	39.03	41.0083	34.7762	32.946	31.9365	39.5111	40.12	33.8094	39.031	33.2196	0.9312	0.0917	0.8656	0.2965
NM_029236	Bcdin3d	BCDIN3 domain containing	3.36268	2.31504	2.03344	3.98813	3.36426	2.70694	2.2047	2.60818	1.60008	2.30431	2.78283	2.8399	3.00846	2.76557	2.10941	2.57038	3.35311	2.13765	2.64235	2.62782	0.9312	0.8532	0.8656	0.926
NM_007533,XM_006539486,XM_030242029,XM_030242030	Bckdha	branched chain ketoacid dehydrogenase E1, alpha polypeptide	24.9846	24.5454	24.9995	24.7409	23.2411	24.5258	22.2618	25.0123	22.8818	22.1339	24.2549	25.5282	18.7066	21.4382	19.5114	24.8432	24.1693	23.3853	23.9723	19.8854	0.9312	0.8532	0.8656	0.5792
NM_001305935,NM_199195,XM_006510786,XM_006510788,XM_017313114	Bckdhb	branched chain ketoacid dehydrogenase E1, beta polypeptide	6.98789	5.29355	5.38884	6.61232	5.35986	4.78805	8.02216	9.43468	8.49763	4.38782	4.9839	4.27825	9.45774	7.90372	8.79468	5.89009	5.58674	8.65149	4.54999	8.71871	0.9312	0.6132	0.8656	0.926
NM_009739	Bckdk	branched chain ketoacid dehydrogenase kinase	27.867	26.7197	26.9653	27.8018	26.9441	28.8221	20.8177	20.8662	21.0723	25.4376	22.817	25.3648	25.9538	24.8177	25.2577	27.184	27.856	20.9187	24.5398	25.3431	0.9312	0.0544	0.7601	0.926
NM_009740	Bcl10	B cell leukemia/lymphoma 10	21.9866	21.6475	22.1294	24.6069	25.3999	26.7943	20.6209	22.4085	23.3601	13.7371	15.4311	15.4006	25.6704	25.5322	25.9084	21.9212	25.6004	22.1298	14.8563	25.7036	0.9312	0.8532	0.0557	0.8922
NM_009741,NM_177410	Bcl2	B cell leukemia/lymphoma 2	9.48861	8.62244	9.43384	12.2846	12.7147	11.7683	4.11393	4.0025	4.24252	9.58483	9.56391	9.79696	8.49578	9.13248	8.06481	9.18163	12.2559	4.11965	9.64857	8.56436	0.9312	0.1566	0.8656	0.926
NM_001289716,NM_001289717,NM_001289739,NM_001355053,NM_009743,NR_149254,XM_006498611,XM_006498612,XM_011239260,XM_030246899,XR_374396	Bcl2l1	BCL2-like 1	36.0866	35.8575	35.8788	32.4036	31.6799	31.7275	37.9576	38.2345	34.474	31.9324	25.7673	28.3179	45.9397	48.7002	46.9774	35.9409	31.937	36.8887	28.6725	47.2058	0.9312	0.8532	0.0464	0.0047
NM_001284410,NM_001291016,NM_009754,NM_207680,NM_207681,XM_006498614,XM_006498615,XM_006498616,XM_006498617	Bcl2l11	BCL2-like 11 (apoptosis facilitator)	1.3865	1.35021	1.51025	2.15134	1.93399	1.65927	2.47945	2.75841	1.9951	1.2733	1.90734	1.55564	1.50107	1.6888	1.65736	1.41565	1.91487	2.41098	1.57876	1.61574	0.9312	0.8532	0.8656	0.926
NM_029410,XM_006541267,XR_003946575	Bcl2l12	BCL2-like 12 (proline rich)	7.72814	10.4712	9.20142	6.61107	7.09064	6.90105	6.24968	9.06003	8.13973	8.59416	11.3311	11.2523	10.0315	7.4914	11.6691	9.1336	6.86758	7.81648	10.3925	9.73066	0.9312	0.8532	0.8656	0.926
NM_153516,XM_006506814,XM_017321842	Bcl2l13	BCL2-like 13 (apoptosis facilitator)	8.02698	9.93854	9.5082	10.2209	9.35796	10.2776	9.57093	9.74637	9.50931	9.06686	9.74393	9.46247	8.97173	10.021	10.0253	9.1579	9.95216	9.60887	9.42442	9.67268	0.9312	0.8532	0.8656	0.926
NM_007537,XM_006518457,XM_006518458,XM_030247612	Bcl2l2	BCL2-like 2	13.4171	15.976	15.2599	17.2102	20.8613	20.6113	13.4205	13.2817	13.3226	19.365	19.1994	20.4997	19.6798	18.6455	17.2671	14.8843	19.5609	13.3416	19.688	18.5308	0.7339	0.8532	0.2941	0.926
NM_033601,XM_006539487	Bcl3	B cell leukemia/lymphoma 3	4.09904	4.2835	3.96049	2.81715	2.50333	3.22827	8.00575	6.64453	6.949	3.08848	2.96638	3.56848	4.69577	4.21043	4.86648	4.11434	2.84958	7.19976	3.20778	4.59089	0.9312	0.5323	0.8656	0.926
NM_001348026,NM_009744,XM_030248940,XM_030248941	Bcl6	B cell leukemia/lymphoma 6	3.35514	3.48958	4.05835	5.08372	5.13646	6.16415	0.835148	1.53948	1.16596	8.24788	7.06103	8.393	2.30331	1.81447	1.73666	3.63435	5.46144	1.1802	7.90063	1.95148	0.9312	0.684	0.3943	0.926
NM_007528,XM_030245494	Bcl6b	B cell CLL/lymphoma 6, member B	262.029	265.738	265.886	256.431	263.915	267.294	173.018	176.401	169.909	173.54	174.369	175.324	274.658	271.896	282.225	264.551	262.547	173.109	174.411	276.26	0.9312	<0.0001	<0.0001	0.0028
NM_029850	Bcl7a	B cell CLL/lymphoma 7A	1.26154	1.2205	1.06646	1.18852	1.2634	1.05187	2.56605	1.74562	2.70818	1.02162	1.52257	0.950475	2.63607	2.09349	1.9634	1.18283	1.16793	2.33995	1.16489	2.23098	0.9312	0.8532	0.8656	0.926
NM_009745	Bcl7b	B cell CLL/lymphoma 7B	28.4886	27.3858	30.6686	24.0586	28.3778	28.4752	29.9441	31.2555	28.0612	27.6079	29.8615	31.025	36.2126	32.5323	36.3701	28.8477	26.9705	29.7536	29.4981	35.0383	0.9312	0.8532	0.8656	0.3142
NM_001347652,NM_009746	Bcl7c	B cell CLL/lymphoma 7C	13.6341	16.2713	15.6028	7.25754	7.66668	9.53517	13.9645	16.4892	16.9025	12.2247	12.1628	11.105	13.0172	15.539	12.8492	15.1694	8.15313	15.7854	11.8308	13.8018	0.2144	0.8532	0.5995	0.926
NM_029933,XM_006502288,XM_006502289,XM_006502290,XM_006502292,XM_030252891,XM_030252892	Bcl9	B cell CLL/lymphoma 9	2.79036	1.7951	2.67192	2.76011	2.85403	2.8765	3.51943	3.41984	3.0762	4.49983	4.48234	3.73316	4.4559	4.25181	4.44618	2.41912	2.83021	3.33849	4.23844	4.38463	0.9312	0.8532	0.8656	0.926
NM_001357490,NM_030256,XM_006510701,XM_006510702,XM_006510703,XM_006510704,XM_017313700,XM_030244728	Bcl9l	B cell CLL/lymphoma 9-like	13.5971	12.7135	13.2835	14.5431	14.7573	14.1524	19.2085	19.8189	20.0957	20.2232	21.6144	19.7136	15.0149	15.7257	13.3179	13.198	14.4843	19.7077	20.5171	14.6861	0.9312	0.0428	0.0443	0.926
NM_001025392,NM_001025393,NM_153787,XM_006512865,XM_011243207	Bclaf1	BCL2-associated transcription factor 1	33.9	34.799	34.7059	36.232	34.3959	35.8687	32.1205	31.538	31.8718	39.3962	37.6742	41.02	30.6207	35.6422	36.6178	34.4683	35.4989	31.8434	39.3635	34.2936	0.9312	0.6469	0.2793	0.926
NM_001033472,NM_001358939,NM_001358940,NM_001358941,NM_001358942,NR_152562,XM_011247837,XM_017318534,XR_003953013	Bclaf3	Bclaf1 and Thrap3 family member 3	2.42108	1.18042	1.69902	1.63461	2.07095	1.69515	2.64344	2.36251	1.88506	1.15733	0.998062	1.274	1.75693	2.18689	2.64853	1.76684	1.80024	2.297	1.14313	2.19745	0.9312	0.8532	0.8656	0.926
NM_001168321,NM_029510,NM_175044,NM_175045,NM_175046,NR_045434,XM_017318621,XM_017318622,XM_017318623,XM_017318624,XM_030251499,XM_030251500,XM_030251501,XM_030251502,XM_030251503	Bcor	BCL6 interacting corepressor	6.52871	7.14892	7.07344	7.73229	6.72286	6.85239	6.78811	6.84559	5.88358	11.0382	10.7448	11.5113	5.34859	5.26004	5.1263	6.91703	7.10252	6.50576	11.0981	5.24498	0.9312	0.8532	0.4112	0.926
NM_178782,XM_006541497,XM_006541498,XM_006541499,XM_006541500,XM_030251370,XM_030251371	Bcorl1	BCL6 co-repressor-like 1	5.14839	4.12445	5.658	5.20036	5.91988	4.76232	4.07103	4.3851	3.85845	4.24738	4.82393	4.66758	6.18836	8.1317	6.82718	4.97695	5.29419	4.10486	4.57963	7.04908	0.9312	0.8532	0.8656	0.926
NM_001081412,XM_006513060,XM_006513061	Bcr	breakpoint cluster region	32.944	32.8625	32.5073	34.1769	36.3602	33.1899	27.663	28.0136	27.7532	32.2781	34.2502	32.977	31.3368	32.4963	31.4836	32.7713	34.5757	27.8099	33.1685	31.7723	0.9312	0.1695	0.8656	0.926
NM_001305652,NM_025784,XR_003946408,XR_003946409	Bcs1l	BCS1-like (yeast)	9.68797	7.15007	10.9583	7.63676	8.67202	9.01869	8.36566	8.29388	6.50331	5.93174	9.02529	8.43296	9.48871	8.02187	9.18872	9.26543	8.44249	7.72095	7.79666	8.89977	0.9312	0.8532	0.8656	0.926
NM_001081061,XM_006517725,XM_006517726,XM_017315543,XM_017315544,XM_017315545,XM_017315546,XM_030247324,XR_382739	Bdp1	B double prime 1, subunit of RNA polymerase III transcription initiation factor IIIB	4.81959	5.0345	6.07787	5.17247	6.33796	6.0625	4.07275	4.5467	4.45337	3.55429	4.00867	3.8779	4.47261	5.23302	4.71467	5.31065	5.85764	4.35761	3.81362	4.80677	0.9312	0.8532	0.8656	0.926
NM_001141922,NM_001141924,NM_001141925,XM_006531264,XM_006531265,XM_006531266,XM_006531267,XM_006531270,XM_011248482,XM_011248483,XM_011248484,XM_030243707,XM_030243708	Bean1	brain expressed, associated with Nedd4, 1	34.7828	37.7443	38.0846	30.9026	30.2346	31.3322	5.92305	5.86569	5.39206	9.59518	7.39383	8.66653	17.5075	18.2762	16.0485	36.8706	30.8231	5.72693	8.55185	17.2774	0.3854	<0.0001	<0.0001	<0.0001
NM_001359819,NM_001359820,NM_001359821,NM_019584	Becn1	beclin 1, autophagy related	54.3823	56.2286	52.4863	47.8197	45.7469	46.6067	56.4784	61.4774	60.6686	60.6358	60.2453	60.3878	69.046	69.0024	69.6749	54.3657	46.7244	59.5415	60.423	69.2411	0.1421	0.1426	0.1275	<0.0001
NM_001359600,NM_001359601,NM_199028,XM_006512770,XM_030245146,XM_030245147	Bend3	BEN domain containing 3	2.89688	3.02414	3.34451	2.62991	2.82013	2.77946	2.41938	2.72532	2.59151	2.92415	3.50362	3.23237	2.8261	3.65185	3.33727	3.08851	2.74317	2.57873	3.22005	3.27174	0.9312	0.8532	0.8656	0.926
NM_001310484,NM_177235,XM_017321224	Bend6	BEN domain containing 6	3.36253	4.26036	3.76474	2.72819	3.37625	2.69003	2.07679	2.26712	1.9627	4.11306	5.49024	4.71613	5.85666	6.51547	6.96067	3.79588	2.93149	2.1022	4.77314	6.44427	0.9312	0.835	0.8656	0.926
NM_009748,XM_006504971	Bet1	Bet1 golgi vesicular membrane trafficking protein	19.5981	23.3826	18.0866	16.5646	17.5809	19.6689	20.5129	21.6307	19.1117	15.235	15.3847	14.9577	17.732	19.7652	19.0859	20.3558	17.9381	20.4184	15.1925	18.861	0.9312	0.8532	0.2362	0.926
NM_018742,XM_030242798	Bet1l	Bet1 golgi vesicular membrane trafficking protein like	19.3976	17.5637	18.6792	12.5502	12.2251	12.5145	13.1517	12.6449	16.1955	15.4095	16.307	15.8326	13.4167	14.0967	13.2141	18.5468	12.43	13.9974	15.8497	13.5758	0.3709	0.2271	0.7464	0.5774
NM_001110233,NM_001110234,NM_009750	Bex3	brain expressed X-linked 3	45.4705	47.9765	44.2998	50.6233	52.3217	53.4883	54.0644	58.7154	50.9938	52.5803	55.0574	50.3696	55.1407	49.6484	55.3738	45.9156	52.1444	54.5912	52.6691	53.3876	0.35	0.0033	0.0726	0.141
NM_001177552,NM_025653,NM_025976,XM_030249248	Bfar	bifunctional apoptosis regulator	20.2268	19.8491	19.1469	18.4215	17.2	19.5937	20.0115	20.1699	18.91	30.744	28.1609	28.433	19.0726	20.8318	20.4361	19.7409	18.4051	19.6971	29.1126	20.1135	0.9312	0.8532	0.005	0.926
NM_007542,XM_006527758	Bgn	biglycan	2.92217	2.95404	3.17366	0.619988	0.787471	1.00565	22.363	21.6644	17.2152	1.31097	1.15615	1.41509	4.00805	3.20735	3.84395	3.01662	0.80437	20.4142	1.29407	3.68645	0.9312	<0.0001	0.8656	0.926
NM_001098222,NM_198161,XM_006528607,XM_006528608,XM_011247760	Bhlhb9	basic helix-loop-helix domain containing, class B9	3.75965	4.72177	4.95097	2.32576	3.58679	4.00126	7.05013	6.15882	6.38803	5.58623	5.7866	5.81729	9.71602	9.61236	9.29945	4.47746	3.30461	6.53232	5.73004	9.54261	0.9312	0.7717	0.8656	0.5546
NM_011498	Bhlhe40	basic helix-loop-helix family, member e40	22.1003	25.1175	23.7451	21.4525	20.8347	20.2977	8.71594	8.55105	8.51001	44.1835	43.128	41.1956	19.6394	18.6309	17.7956	23.6543	20.8616	8.59234	42.8357	18.6887	0.9312	<0.0001	<0.0001	0.5775
NM_001271768,NM_024469	Bhlhe41	basic helix-loop-helix family, member e41	0.580968	0.566157	0.645211	0.45831	0.270352	0.406791	0.528825	0.464705	0.666149	1.15388	1.22966	0.942894	0.696559	0.801613	0.979914	0.597445	0.378484	0.553226	1.10881	0.826029	0.9312	0.8532	0.8656	0.926
NM_001039179,NM_001039180,NM_029791,XM_011244429	Bicd2	BICD cargo adaptor 2	20.1093	18.4187	18.7008	18.3287	19.1608	17.7214	11.9554	11.5631	11.6271	12.7593	13.2982	13.0848	13.2926	15.1487	12.9298	19.0763	18.4036	11.7152	13.0475	13.7904	0.9312	0.0171	0.1303	0.505
NM_001080808,NR_151598,NR_151599,NR_151600,NR_151601,NR_151602,NR_151603,XM_006530487,XM_006530489,XM_006530490,XM_030254874,XR_003955719	Bicdl1	BICD family like cargo adaptor 1	1.54672	1.63415	1.00541	0.757986	0.686027	0.526428	3.14418	3.73566	3.58245	2.51521	2.63128	2.06902	1.45281	2.13565	1.91033	1.39543	0.656814	3.48743	2.40517	1.83293	0.9312	0.7632	0.8656	0.926
NM_001081418,XM_006539917,XM_006539918,XM_011250559,XM_030242555	Bicra	BRD4 interacting chromatin remodeling complex associated protein	4.7254	5.82586	4.61257	7.97351	7.91716	6.38018	4.70276	5.57966	5.25392	5.17645	6.07231	5.08146	4.32586	5.24069	4.30831	5.05461	7.42362	5.17878	5.44341	4.62495	0.9312	0.8532	0.8656	0.926
NM_001100452,XM_006523974,XM_006523975,XM_006523976,XM_006523980,XM_006523981,XM_011246345,XM_011246346,XM_017317377	Bicral	BRD4 interacting chromatin remodeling complex associated protein like	6.72109	6.68674	7.18749	5.83795	5.28884	5.374	6.95087	7.46968	6.81188	7.12311	7.74833	7.80919	4.12353	4.44896	3.97235	6.8651	5.50026	7.07748	7.56021	4.18161	0.9312	0.8532	0.8656	0.926
NM_007544,XM_006505409,XM_006505410,XM_006505411	Bid	BH3 interacting domain death agonist	11.0328	10.3799	9.2394	9.18227	9.63619	10.1458	8.27126	9.19617	7.51956	7.15868	8.04657	6.663	8.48898	8.82038	9.21947	10.2174	9.65474	8.32899	7.28941	8.84295	0.9312	0.8039	0.691	0.926
NM_007546,XM_006520353,XM_006520354,XM_006520355,XM_006520356,XM_006520357	Bik	BCL2-interacting killer	0.192355	0.315554	0.239772	0	0	0	1.93035	3.01219	2.1909	0	0	0	0	0	0	0.249227	0	2.37781	0	0	0.9312	0.7558	0.8656	0.926
NM_001083334,NM_001360876,NM_009668,XM_006525978,XM_006525979,XM_006525980,XM_006525981,XM_006525982,XM_006525984,XM_006525985,XM_006525986,XM_006525987,XM_006525988,XM_006525989,XM_006525990,XM_006525991,XM_006525992,XM_006525993,XM_006525994,XM_006525995,XM_017317916,XM_017317917,XM_030250489,XM_030250490,XM_030250491,XM_030250492,XM_030250493,XM_030250495,XM_030250496,XM_030250497	Bin1	bridging integrator 1	11.3346	12.043	11.1573	12.235	12.1442	14.9353	9.14455	9.46156	8.39718	14.9058	16.2986	13.7375	12.2241	10.7447	10.1006	11.5116	13.1048	9.0011	14.9806	11.0232	0.9312	0.6724	0.5678	0.926
NM_001360404,NM_021328,XM_006519330,XM_006519332,XM_011245124,XM_030247901,XM_030247902	Bin3	bridging integrator 3	15.3686	19.4742	18.1671	16.5518	14.9357	17.0282	9.4679	8.47199	9.42322	19.1169	16.9884	16.8013	23.3604	23.5685	24.0405	17.6699	16.1719	9.12104	17.6355	23.6565	0.9312	0.0039	0.8656	0.3517
NM_001291503,NM_007465,XM_017313110,XM_017313111,XM_030244029,XR_003947764	Birc2	baculoviral IAP repeat-containing 2	8.34637	8.28142	9.07068	9.02812	9.96215	9.15468	12.9016	11.7772	11.7424	9.00725	9.2443	8.22477	10.4794	10.0829	11.6135	8.56616	9.38165	12.1404	8.82544	10.7253	0.9312	0.4128	0.8656	0.926
NM_007464,XM_006509828,XM_006509829,XM_006509830,XM_006509831,XM_011242352,XM_011242353	Birc3	baculoviral IAP repeat-containing 3	5.82555	5.44726	4.81346	6.1022	5.30929	5.32402	6.1887	5.74792	6.60864	5.90137	5.19923	4.65555	5.10339	5.46545	5.8358	5.36209	5.5785	6.18175	5.25205	5.46821	0.9312	0.8532	0.8656	0.926
NM_001012273,NM_009689	Birc5	baculoviral IAP repeat-containing 5	19.8147	18.945	20.0649	23.2099	23.2434	23.1443	29.456	25.8953	26.4888	19.1096	20.4967	21.7655	34.0403	29.0973	31.8085	19.6082	23.1992	27.28	20.4573	31.6487	0.9312	0.0118	0.8656	0.0019
NM_007566,XM_006523518,XM_006523519,XM_006523520,XM_006523521,XM_006523522,XM_006523523,XM_006523524,XM_006523526,XM_006523527,XM_006523528,XM_011246257,XM_030249453,XM_030249454,XM_030249455,XM_030249456,XM_030249457,XM_030249458,XR_003952078,XR_003952080,XR_385268	Birc6	baculoviral IAP repeat-containing 6	13.3585	15.6242	15.7345	15.6383	14.5917	10.4348	14.4876	14.0392	15.5184	19.4687	23.2268	20.9039	10.8984	14.8688	10.7433	14.9057	13.5549	14.6817	21.1998	12.1702	0.9312	0.8532	0.106	0.926
NM_001357046,NM_001357047,NM_001357048,NM_144558,XM_006495998,XM_006496004,XM_017320721,XM_030254282,XM_030254293,XM_030254299,XM_030254305	Bivm	basic, immunoglobulin-like variable motif containing	6.55221	7.37183	7.05685	5.69869	5.06515	5.85191	6.15351	5.2388	5.50055	5.4995	4.79045	5.74506	7.27974	7.96004	8.84005	6.99363	5.53858	5.63096	5.34501	8.02661	0.9312	0.8532	0.8656	0.926
NM_001355426,NM_016916	Blcap	bladder cancer associated protein	15.5381	15.0914	16.744	15.7157	14.609	16.5222	17.3705	15.7256	16.9396	18.3824	16.9417	17.7648	21.3658	18.7169	19.335	15.7912	15.6157	16.6786	17.6963	19.8059	0.9312	0.8532	0.8656	0.8292
NM_001042527,NM_007550,XM_017321956,XM_017321957,XR_001785468	Blm	Bloom syndrome, RecQ like helicase	2.17593	2.36441	1.98216	2.19947	2.33794	2.51497	2.21729	2.59524	2.13769	2.30581	2.61083	2.75196	2.4984	2.18467	2.28057	2.17416	2.35079	2.31674	2.5562	2.32121	0.9312	0.8532	0.8656	0.926
NM_178645	Blmh	bleomycin hydrolase	31.4515	28.7395	32.3484	28.8412	31.1555	31.9315	42.8616	44.1088	39.698	40.7903	39.411	36.9755	34.0783	34.6605	36.5129	30.8465	30.6427	42.2228	39.0589	35.0839	0.9312	<0.0001	0.0185	0.7681
NM_015740	Bloc1s1	biogenesis of lysosomal organelles complex-1, subunit 1	59.0748	53.8253	56.1461	54.1481	65.5766	69.8014	77.959	67.7261	59.6984	56.4131	54.9533	53.3791	65.5373	61.8203	65.3502	56.3487	63.1754	68.4612	54.9152	64.236	0.2428	<0.0001	0.8656	0.1048
NM_028607,XM_011247369	Bloc1s2	biogenesis of lysosomal organelles complex-1, subunit 2	40.3249	41.1997	41.7429	28.2955	34.6065	33.5381	24.1541	23.9025	27.2001	24.2234	23.4767	21.0572	38.0552	37.0192	45.3144	41.0891	32.1467	25.0855	22.9191	40.1296	0.0512	<0.0001	<0.0001	0.926
gene-Bloc1s2-ps	Bloc1s2-ps	biogenesis of lysosomal organelles complex-1, subunit 2, pseudogene	1.50377	1.39874	0.946998	1.56686	1.4627	1.3008	0.97595	0.770138	0.834435	0.473424	0.930382	0.722443	1.55247	0.943168	2.01852	1.28317	1.44345	0.860174	0.70875	1.50472	0.9312	0.8532	0.8656	0.926
NM_177692,XM_006539831,XM_006539832	Bloc1s3	biogenesis of lysosomal organelles complex-1, subunit 3	11.9911	9.60723	8.11845	8.70208	8.49412	9.63193	6.90411	9.09762	8.17185	7.04007	7.15922	5.56229	8.70349	8.58366	9.04715	9.90561	8.94271	8.05786	6.5872	8.7781	0.9312	0.8112	0.6041	0.926
NM_133724	Bloc1s4	biogenesis of lysosomal organelles complex-1, subunit 4, cappuccino	12.4416	11.1686	12.6122	12.6519	13.8239	12.8284	16.0466	16.9142	15.1832	13.0138	12.0912	11.6221	17.461	12.6672	15.8053	12.0742	13.1014	16.048	12.2424	15.3112	0.9312	0.3292	0.8656	0.926
NM_139063,XM_006516573	Bloc1s5	biogenesis of lysosomal organelles complex-1, subunit 5, muted	7.76206	8.19832	6.56158	6.11271	6.84092	7.0844	6.7961	6.64661	4.93201	5.12521	3.87847	4.06414	8.927	9.2926	8.76357	7.50732	6.67934	6.12491	4.35594	8.99439	0.9312	0.8532	0.6435	0.926
NM_019788	Bloc1s6	biogenesis of lysosomal organelles complex-1, subunit 6, pallidin	18.4358	19.5717	17.3912	15.9658	16.8419	15.2447	18.8907	19.4122	18.7491	18.8217	20.0075	18.6655	20.336	20.8187	20.9114	18.4662	16.0175	19.0173	19.1649	20.6887	0.9312	0.8532	0.8656	0.926
NM_026678,XM_006498569,XM_006498571,XM_006498572,XM_006498573,XM_030246651,XM_030246659	Blvra	biliverdin reductase A	16.41	16.9136	16.9593	19.4675	20.5846	18.3687	19.7306	20.7429	21.3025	24.4267	23.9317	23.3575	17.9692	17.1162	18.3701	16.7609	19.4736	20.592	23.9053	17.8185	0.9312	0.3587	0.052	0.926
NM_001290525,NM_144923	Blvrb	biliverdin reductase B (flavin reductase (NADPH))	38.1098	39.2763	39.3498	54.0712	53.9722	59.6251	28.4868	26.9159	30.1585	53.2759	53.5145	52.1764	35.3412	35.7051	36.3959	38.912	55.8895	28.5204	52.9889	35.8141	<0.0001	0.0003	<0.0001	0.926
NM_001160208,NM_001160209,NM_001357052,NM_025505	Blzf1	basic leucine zipper nuclear factor 1	6.73209	7.43399	6.22423	5.86944	6.09835	5.72495	5.71442	6.22558	5.70642	5.86376	6.13532	5.79879	6.10661	6.14893	7.13361	6.79677	5.89758	5.88214	5.93262	6.46305	0.9312	0.8532	0.8656	0.926
NM_001311140,NM_001331221,NM_138313,NR_138603,XM_006498855	Bmf	BCL2 modifying factor	0.995384	1.53353	1.33023	1.7649	2.30105	2.32685	2.30486	2.34702	1.93683	1.75122	1.36131	1.77368	1.35844	1.04425	1.38737	1.28638	2.13093	2.19624	1.62874	1.26336	0.9312	0.8532	0.8656	0.926
NM_007552,XM_006497311,XM_006497312	Bmi1	Bmi1 polycomb ring finger oncogene	28.5772	29.8177	27.3359	31.342	32.3416	33.1583	39.6273	36.5097	39.8109	39.9429	35.7107	41.0551	27.3837	25.4732	25.7801	28.577	32.2806	38.6493	38.9029	26.2123	0.9312	0.0004	0.0015	0.926
NM_001360021,NM_009755,NR_033241,XM_011244931,XM_011244932,XM_011244933,XM_017315805,XM_030247613,XM_030247614,XR_001781089,XR_001781090,XR_003950816,XR_003950817,XR_383136	Bmp1	bone morphogenetic protein 1	13.4843	13.5287	12.9639	14.6808	14.578	15.3687	7.63568	8.2984	7.38681	9.15811	8.0643	7.88036	19.7968	21.6105	21.6116	13.3256	14.8758	7.77363	8.36759	21.0063	0.9312	0.1043	0.2691	0.1208
NM_080708,XM_006534788,XM_006534789	Bmp2k	BMP2 inducible kinase	4.86152	5.16372	5.3379	6.35793	6.41718	6.13226	4.32132	5.03065	4.54701	6.95263	7.68482	7.19753	6.35282	6.12105	5.41827	5.12105	6.30246	4.63299	7.27833	5.96404	0.9312	0.8532	0.8593	0.926
NM_001316360,NM_007554	Bmp4	bone morphogenetic protein 4	13.0629	13.9424	12.3662	34.5974	32.7577	33.5668	9.67605	9.6502	9.69211	16.9979	17.2722	18.5792	21.357	24.8075	25.6753	13.1239	33.6406	9.67279	17.6164	23.9466	<0.0001	0.4417	0.3491	0.0075
NM_007557	Bmp7	bone morphogenetic protein 7	0	0	0	0	0	0	0	0	0	3.61181	4.41488	4.05884	0	0	0	0	0	0	4.02851	0	0.9312	0.8532	0.4424	0.926
NM_007561,XM_006495633	Bmpr2	bone morphogenetic protein receptor, type II (serine/threonine kinase)	13.5293	15.8336	16.0277	15.6497	16.1316	13.4124	15.0712	13.4329	15.2486	20.9928	21.7178	22.3792	14.0648	18.1071	14.1875	15.1302	15.0646	14.5843	21.6966	15.4532	0.9312	0.8532	0.0853	0.926
NM_194339,XM_017321497,XR_377435	Bms1	BMS1, ribosome biogenesis factor	16.3166	16.152	18.2669	14.2751	14.9091	14.2756	12.8279	12.6254	12.9822	13.8045	13.6153	14.3769	17.6829	18.3866	16.9594	16.9118	14.4866	12.8118	13.9322	17.6763	0.9312	0.3051	0.6809	0.926
NM_175312,XM_011241037	Bmt2	base methyltransferase of 25S rRNA 2	4.21021	4.87182	4.20716	4.00732	4.11449	4.2426	4.66439	4.26211	5.05391	4.16944	3.87813	4.5218	5.99585	6.842	6.1496	4.42973	4.12147	4.66014	4.18979	6.32915	0.9312	0.8532	0.8656	0.926
NM_001369081,NM_001369082,NM_001369083,NM_001369084,NM_172870,XM_017320204,XM_017320205,XM_017320208,XM_017320209,XM_017320210,XM_017320211,XM_017320212,XM_017320213,XM_017320214,XM_030253549,XM_030253550,XM_030253551,XM_030253552,XM_030253553,XM_030253554	Bnc2	basonuclin 2	0.283888	0.276067	0.33207	0.080789	0.020845	0.102351	1.19672	1.39485	1.02139	0.093808	0.12633	0.165757	0.365715	0.443764	0.373662	0.297342	0.067995	1.20432	0.128632	0.39438	0.9312	0.8532	0.8656	0.926
NM_172149,XM_030249681	Bnip1	BCL2/adenovirus E1B interacting protein 1	12.0901	12.9933	11.9085	8.06223	8.22405	10.0616	12.2299	10.8014	11.4618	13.7594	11.4229	9.27335	8.09957	6.14672	8.59553	12.3306	8.78261	11.4977	11.4852	7.61394	0.9312	0.8532	0.8656	0.6379
NM_001008238,NM_016787,XM_006510789,XM_006510791,XM_006510793	Bnip2	BCL2/adenovirus E1B interacting protein 2	35.2479	38.3776	36.6623	31.7859	32.2489	34.4861	45.6133	47.0394	45.9521	41.1239	42.078	39.3031	37.1041	41.1056	39.8079	36.7626	32.8403	46.2016	40.835	39.3392	0.9312	0.0011	0.4326	0.926
NM_009760	Bnip3	BCL2/adenovirus E1B interacting protein 3	3.20943	3.73069	3.79182	2.87179	2.75423	2.17481	6.03584	7.0234	6.80663	4.15531	3.7007	3.15507	2.67586	2.23367	1.87163	3.57732	2.60028	6.62196	3.67036	2.26038	0.9312	0.5427	0.8656	0.926
NM_009761,XM_006518471,XM_017315807	Bnip3l	BCL2/adenovirus E1B interacting protein 3-like	56.6693	56.1593	56.397	53.193	54.7835	57.0791	49.5289	49.4078	51.0033	60.8191	55.4937	56.5704	64.0758	63.0033	64.8497	56.4085	55.0185	49.98	57.6277	63.9762	0.9312	0.0465	0.8656	0.1314
gene-Bnip3l-ps	Bnip3l-ps	.	5.2595	3.83756	4.15829	4.15637	4.41856	4.00471	3.63743	3.86706	3.06507	4.31072	3.1509	4.6048	5.22347	4.62977	5.00945	4.41845	4.19321	3.52319	4.02214	4.95423	0.9312	0.8532	0.8656	0.926
NM_172506	Boc	biregional cell adhesion molecule-related/down-regulated by oncogenes (Cdon) binding protein	0.046612	0.072596	0.069594	0.123193	0.187903	0.047249	2.69542	2.92695	2.58064	0.078366	0.111895	0	0.062527	0.083618	0.100431	0.062934	0.119448	2.73434	0.0634203	0.082192	0.9312	0.635	0.8656	0.926
NM_001024919	Bod1	biorientation of chromosomes in cell division 1	23.074	23.5305	21.5135	19.6918	19.7843	22.024	22.46	24.2618	22.3599	24.5178	26.4106	23.6509	29.6474	24.6359	27.3354	22.706	20.5	23.0273	24.8598	27.2063	0.9312	0.8532	0.8597	0.699
NM_001081422,NM_001310601,XM_006504050,XM_006504051,XM_006504053,XM_006504054,XM_006504055,XM_017321062,XM_017321063,XM_017321064,XM_017321065	Bod1l	biorientation of chromosomes in cell division 1-like	8.25714	9.91191	9.35116	8.86076	8.93569	7.53907	12.751	12.3742	12.3121	11.94	12.6779	12.0893	8.23287	10.4848	8.70646	9.17341	8.44517	12.4791	12.2358	9.14138	0.9312	0.4768	0.6646	0.926
NM_016778	Bok	BCL2-related ovarian killer	3.10834	2.6421	2.50695	2.40153	1.50409	1.67908	1.93446	1.40917	1.86562	2.74857	2.85542	1.9122	0.610252	1.16218	0.81805	2.75246	1.86157	1.73642	2.5054	0.863494	0.9312	0.8532	0.8656	0.926
NM_026975,XM_006502012	Bola1	bolA-like 1 (E. coli)	6.85445	5.30838	4.32952	5.12101	6.40904	5.80808	7.40562	7.94228	7.02072	4.22756	3.97328	4.63589	6.61868	6.01525	4.51729	5.49745	5.77938	7.45621	4.27891	5.71707	0.9312	0.791	0.8656	0.926
NM_175103	Bola2	bolA-like 2 (E. coli)	55.4867	58.4708	53.406	40.5518	45.5002	34.9752	41.1624	37.3647	37.4523	34.5606	40.4525	38.5147	45.1382	38.034	34.101	55.7878	40.3424	38.6598	37.8426	39.0911	<0.0001	<0.0001	<0.0001	<0.0001
NM_001363772,NM_001363773,NM_175277,XM_017321834,XM_030255677	Bola3	bolA-like 3 (E. coli)	12.7035	12.6745	12.5641	11.302	12.9482	12.3261	11.7614	11.1657	10.9029	11.1856	10.4268	10.6332	15.6771	15.4017	15.5593	12.6473	12.1921	11.2766	10.7485	15.546	0.9312	0.8532	0.8656	0.926
NM_013481	Bop1	block of proliferation 1	25.6727	23.1448	22.8976	24.1478	22.614	22.554	16.6968	17.5136	15.321	19.3299	18.7589	18.2062	20.1662	18.8609	18.528	23.905	23.1053	16.5105	18.765	19.185	0.9312	0.0164	0.24	0.6376
NM_175265,NR_153765,XM_006519688	Bora	bora, aurora kinase A activator	3.61195	3.81152	3.94803	4.67869	4.58141	3.94826	3.61503	4.29254	4.75023	3.68986	3.32588	3.92959	6.04429	6.3698	6.36972	3.7905	4.40279	4.21926	3.64844	6.26127	0.9312	0.8532	0.8656	0.926
NM_001170479,NM_026371	Borcs5	BLOC-1 related complex subunit 5	5.76551	5.3956	6.27478	4.12608	4.45278	4.52352	6.29264	7.05413	5.40874	4.27455	4.36704	5.61605	7.65313	7.14423	6.66799	5.81197	4.36746	6.25184	4.75255	7.15512	0.9312	0.8532	0.8656	0.926
NM_028005	Borcs6	BLOC-1 related complex subunit 6	9.72919	7.95699	7.81073	5.65971	6.25453	8.56566	8.86902	10.8613	10.5941	5.99117	8.81325	6.14058	8.12235	7.33249	8.46602	8.49897	6.82663	10.1081	6.98167	7.97362	0.9312	0.8515	0.8656	0.926
NM_025563	Borcs7	BLOC-1 related complex subunit 7	2.53903	2.33307	3.62945	1.51826	1.4362	1.06137	3.07185	3.26056	2.65392	3.57203	3.42086	3.31951	2.0735	2.26544	2.0199	2.83385	1.33861	2.99544	3.43747	2.11961	0.9312	0.8532	0.8656	0.926
NM_001145552,NM_001309645,NM_001309841,NR_132131,NR_132132,NR_132133	Borcs8	BLOC-1 related complex subunit 8	17.9973	21.2693	17.2745	16.7191	18.2078	19.1995	13.8173	16.957	13.8128	15.0632	12.8154	15.9321	17.3382	18.6158	17.6392	18.847	18.0422	14.8624	14.6036	17.8644	0.9312	0.3271	0.3982	0.926
NM_001363708,NM_001363709,NM_001363710,NM_007563,NR_156731	Bpgm	2,3-bisphosphoglycerate mutase	12.3278	8.05304	9.80187	10.6577	10.2241	11.9549	9.88147	9.99889	9.03956	11.2168	9.49108	10.5439	9.59529	9.17428	8.14545	10.0609	10.9456	9.63997	10.4173	8.97168	0.9312	0.8532	0.8656	0.926
NM_026512,XM_006516736,XM_006516737,XM_030247386	Bphl	biphenyl hydrolase-like (serine hydrolase, breast epithelial mucin-associated antigen)	11.8343	9.62729	12.3332	10.9078	8.85318	9.94087	9.73629	9.64708	10.6172	10.6421	10.0227	9.25843	14.3045	13.6852	15.2271	11.2649	9.90061	10.0002	9.97441	14.4056	0.9312	0.8532	0.8656	0.926
NM_001347210,NM_001347212,NM_011794,XM_006497160,XM_006497161,XM_030253921	Bpnt1	bisphosphate 3'-nucleotidase 1	17.1768	16.5255	16.2306	17.1269	15.8176	20.8359	13.8983	12.863	13.4848	12.3838	12.7123	12.8836	18.7789	20.0309	17.8882	16.6443	17.9268	13.4154	12.6599	18.8993	0.9312	0.4946	0.451	0.926
NM_001359590,NM_176850,XM_006532675,XM_006532676,XM_006532677,XM_006532678,XM_006532679,XM_006532680,XM_006532681,XM_006532682,XM_006532683,XM_006532684,XM_006532685,XM_006532686,XM_006532687,XM_006532688,XM_006532689,XM_006532690,XM_017314399,XM_030245733,XM_030245734,XM_030245735	Bptf	bromodomain PHD finger transcription factor	13.1279	14.218	14.276	16.2392	16.3432	14.5485	19.5532	18.6868	19.2728	19.5424	20.7616	17.9551	14.2989	16.4396	13.4462	13.874	15.7103	19.1709	19.4197	14.7283	0.9312	0.1295	0.1841	0.926
NM_139294,XM_006505353,XM_006505355,XM_006505358,XM_011241134,XM_011241135,XM_011241136,XM_011241137,XM_011241138,XM_011241139,XM_011241140,XM_030255094,XM_030255095,XR_001785085,XR_001785086,XR_001785087	Braf	Braf transforming gene	3.78232	3.92439	4.08853	4.4535	3.95522	3.49198	4.29352	4.14465	4.95782	3.78229	4.20132	3.77651	4.29077	4.94996	4.58211	3.93174	3.9669	4.46533	3.92004	4.60761	0.9312	0.8532	0.8656	0.926
NM_001289543,NM_001289544,NM_028227,XM_030254829	Brap	BRCA1 associated protein	20.8535	20.9422	20.6866	19.5774	19.9885	21.6673	25.1683	25.9786	26.0874	21.0226	21.8902	23.076	21.5275	19.6859	21.7292	20.8274	20.411	25.7448	21.9963	20.9808	0.9312	0.1748	0.8656	0.926
NM_001276287,NM_181066,NR_074085,XM_006504675,XM_006504676,XM_006504677,XM_006504678,XM_011240975,XM_030254439,XM_030254440,XM_030254441,XM_030254442	Brat1	BRCA1-associated ATM activator 1	7.33612	6.84473	7.15583	5.28707	5.71445	6.29598	5.7134	7.47371	8.18333	6.33403	6.60167	6.4059	7.85607	7.44804	8.72592	7.11222	5.76583	7.12348	6.4472	8.01001	0.9312	0.8532	0.8656	0.926
NM_009764,XM_006532064,XM_006532068,XM_017314233,XM_030245495	Brca1	breast cancer 1, early onset	3.18359	3.75445	3.21612	4.41367	4.8491	4.72464	4.99838	4.23025	4.10198	6.21645	5.14527	5.3289	5.96484	6.03256	5.50708	3.38472	4.66247	4.44354	5.56354	5.83483	0.9312	0.8532	0.8536	0.926
NM_001081001,NM_009765,XM_006504906,XM_006504907,XM_011241019,XR_001784600,XR_377265	Brca2	breast cancer 2, early onset	1.8694	1.35499	1.61885	2.54083	2.48632	1.92215	1.72175	1.65687	1.63968	1.49811	1.62093	1.62523	1.98001	2.3362	2.08128	1.61441	2.31644	1.67277	1.58142	2.13249	0.9312	0.8532	0.8656	0.926
NM_001166457,NM_001166459,NM_001358736,NM_001358737,NM_145956,XM_030251295	Brcc3	BRCA1/BRCA2-containing complex, subunit 3	8.93162	7.67629	8.79446	8.66313	9.61913	8.6376	9.16261	8.81629	8.44478	7.88438	7.02809	8.58681	9.55057	7.27183	10.1284	8.46745	8.97329	8.80789	7.83309	8.9836	0.9312	0.8532	0.8656	0.926
NM_001033274,XM_006520834,XM_006520835,XM_006520836,XM_006520837,XM_006520838,XM_030248510,XR_384007,XR_384008	Brd1	bromodomain containing 1	13.015	13.9001	13.1924	14.8195	14.3955	14.9778	14.7407	14.474	14.2247	15.3957	16.3792	15.5592	11.637	13.4685	12.7832	13.3692	14.7309	14.4798	15.778	12.6296	0.9312	0.8532	0.8068	0.926
NM_001204973,NM_010238,NR_037970,XM_017317255,XM_030249499,XM_030249500,XM_030249501,XR_003952088	Brd2	bromodomain containing 2	77.6485	77.6849	73.7529	60.2034	65.2757	64.9823	70.9265	74.8821	72.282	94.8358	98.4168	96.2896	46.8548	47.0594	45.7959	76.3621	63.4871	72.6968	96.5141	46.57	0.0009	0.3928	<0.0001	<0.0001
NM_001113573,NM_001113574,NM_023336,XM_006498249,XM_006498250,XM_011239155,XM_011239156,XM_011239157,XM_011239158,XM_011239159,XM_030251991,XM_030251992	Brd3	bromodomain containing 3	9.35272	8.6551	9.8676	9.59985	9.94203	9.07371	13.7585	12.2414	12.3157	13.7255	14.4515	13.8906	11.518	11.3577	11.2783	9.29181	9.53853	12.7719	14.0226	11.3847	0.9312	0.4353	0.3061	0.926
NM_001286630,NM_020508,NM_198094,XM_006524683,XM_006524684,XM_006524685,XM_006524686,XM_006524688,XM_006524689,XM_006524690,XM_006524691,XM_006524693,XM_006524695,XM_011246543,XM_017317588,XM_030249922,XM_030249923,XM_030249924,XM_030249925,XM_030249926,XM_030249927,XM_030249928,XM_030249929,XM_030249930,XM_030249931,XM_030249932	Brd4	bromodomain containing 4	24.2618	23.3626	24.2964	22.2397	21.529	20.513	19.265	18.6949	20.4031	27.5463	29.3782	28.477	17.3723	18.6856	17.2156	23.9736	21.4272	19.4543	28.4672	17.7578	0.9312	0.232	0.3491	0.3104
NM_012047,XM_006531046,XM_006531047,XM_006531048,XM_006531049,XM_017312840,XR_003947288,XR_003947289,XR_387745,XR_387746	Brd7	bromodomain containing 7	35.0869	33.184	34.3872	27.7758	25.8668	27.8532	30.3616	29.6127	28.7755	21.9557	21.2391	21.3017	31.8009	32.1887	33.5952	34.2194	27.1653	29.5833	21.4988	32.5283	0.2093	0.2141	<0.0001	0.926
NM_001289606,NM_001289607,NM_001361136,NM_030147,XM_006526355,XM_006526358,XM_030250633,XR_001782405,XR_003952545,XR_003952546	Brd8	bromodomain containing 8	7.99176	8.36549	8.10234	7.79256	8.69346	7.80528	15.5629	13.7873	13.8278	13.4233	11.9513	12.62	9.75666	8.67747	9.0099	8.1532	8.0971	14.3927	12.6648	9.14801	0.9312	0.0557	0.3459	0.926
NM_001024508,NM_001308041,XM_006517024,XM_006517026,XM_006517029,XM_006517030,XM_017315337,XM_017315338,XM_017315339,XM_017315340,XM_017315341,XM_017315342,XM_017315345,XM_017315346,XM_030247103,XM_030247104,XM_030247105,XM_030247107	Brd9	bromodomain containing 9	11.16	12.7438	13.146	11.1969	10.5497	12.6956	13.6315	14.512	12.2768	10.9094	9.0916	8.59579	13.8357	13.8372	14.443	12.3499	11.4807	13.4735	9.53228	14.0386	0.9312	0.8532	0.7161	0.926
NM_028193,XM_006516260,XM_006516261,XM_006516267,XM_011244182,XM_011244185,XM_030246942,XM_030246943,XM_030246944,XM_030246945,XR_001780489,XR_381545,XR_872720	Brf1	BRF1, RNA polymerase III transcription initiation factor 90 kDa subunit	11.8252	9.77264	11.3304	9.30036	9.1913	9.3389	12.4459	15.5094	16.2569	11.603	12.4127	11.0837	12.3265	12.2981	14.0718	10.9761	9.27685	14.7374	11.6998	12.8988	0.9312	0.3725	0.8656	0.926
NM_025686,XM_006509180,XM_006509181	Brf2	BRF2, RNA polymerase III transcription initiation factor 50kDa subunit	6.0501	6.73614	5.92128	4.76157	6.25719	6.32928	6.63436	4.30161	6.42212	5.46562	4.84856	3.26994	4.87971	5.27075	5.65528	6.23584	5.78268	5.78603	4.52804	5.26858	0.9312	0.8532	0.8656	0.926
NM_001163709,NM_018772	Bri3	brain protein I3	30.0882	29.5219	27.1633	30.8927	31.2633	29.8114	29.5083	27.9515	28.2268	33.4695	30.4598	36.9622	33.3076	35.663	35.941	28.9245	30.6558	28.5622	33.6305	34.9705	0.9312	0.8532	0.3103	0.3397
NM_001359486,NM_029752	Bri3bp	Bri3 binding protein	0.944049	0.693502	0.61471	0.840567	0.690421	0.991579	1.19842	1.38371	1.29103	1.07588	0.969089	1.06764	1.22686	1.36667	1.17289	0.750754	0.840856	1.29105	1.03754	1.25547	0.9312	0.8532	0.8656	0.926
NM_178309,XR_879647	Brip1	BRCA1 interacting protein C-terminal helicase 1	6.27651	6.54503	5.80301	4.83721	5.36534	5.22971	3.31835	4.23992	4.32481	6.1383	6.36737	6.77286	3.94723	4.73092	4.45742	6.20818	5.14409	3.96103	6.42618	4.37852	0.9312	0.7304	0.8656	0.926
NR_130958,NR_130959	Brip1os	BRCA1 interacting protein C-terminal helicase 1, opposite strand	10.6582	9.05272	9.38101	11.6965	10.6971	12.0008	15.1208	16.1562	14.6712	16.7851	16.1758	16.8213	10.5264	11.4623	10.9033	9.69732	11.4648	15.3161	16.5941	10.964	0.9312	0.0981	0.0644	0.926
NM_026396	Brix1	BRX1, biogenesis of ribosomes	18.1888	18.473	20.7035	15.9881	15.7324	15.6007	14.7441	14.2482	15.1498	13.9698	14.0846	16.1638	14.59	15.5861	14.57	19.1217	15.7737	14.714	14.7394	14.9154	0.9312	0.2496	0.3713	0.7771
NM_133937	Brk1	BRICK1, SCAR/WAVE actin-nucleating complex subunit	110.778	111.591	108.725	105.509	100.158	104.137	96.5642	102.612	101.06	113.286	109.67	107.354	115.361	109.32	110.147	110.365	103.268	100.079	110.103	111.609	0.2036	0.0003	0.8656	0.926
NM_134155	Brms1	breast cancer metastasis-suppressor 1	23.6714	23.3671	22.2644	18.2523	18.7098	21.9694	18.6484	18.6316	21.2595	20.9473	18.8273	21.8136	19.3528	19.2408	21.2034	23.101	19.6438	19.5132	20.5294	19.9324	0.9312	0.41	0.7759	0.926
NM_001037756,NR_155205,XR_381530	Brms1l	breast cancer metastasis-suppressor 1-like	16.1389	15.6211	17.2865	16.0583	18.2826	18.3005	23.8985	20.5081	21.9146	17.1603	17.7717	18.4517	19.5937	19.0525	19.8073	16.3488	17.5471	22.1071	17.7946	19.4845	0.9312	0.0875	0.8656	0.926
NM_001357242,NM_027861,NR_151660,XM_006535598,XM_006535599,XM_006535600,XM_030243025,XR_389720	Brox	BRO1 domain and CAAX motif containing	35.3489	36.0617	35.2577	33.348	32.2387	34.8772	33.4586	34.7266	34.104	42.1187	40.0421	40.8631	42.2374	41.9897	42.6854	35.5561	33.4879	34.0964	41.008	42.3042	0.9312	0.8532	0.1959	0.226
NM_001282126,NM_001282127,NM_001282128,NM_030178,XM_006506782,XM_006506783,XM_006506784,XM_006506785,XM_006506786,XM_006506787,XM_006506788,XM_017321837,XM_017321839,XM_030255678,XM_030255679	Brpf1	bromodomain and PHD finger containing, 1	13.2604	12.2506	10.7758	11.4914	11.6876	11.8764	9.58806	9.53898	10.0003	11.3433	11.9178	10.8296	13.6603	15.0145	13.4476	12.0956	11.6851	9.70911	11.3636	14.0408	0.9312	0.6995	0.8656	0.926
NM_001081315,XM_006524326,XM_006524328,XM_006524330,XM_006524331,XM_006524332,XM_006524334,XM_030249830,XR_003952129,XR_003952130,XR_003952131,XR_385332,XR_385333	Brpf3	bromodomain and PHD finger containing, 3	7.11306	7.49057	7.79456	8.22558	9.11767	7.95484	7.80038	7.51575	7.7256	9.94807	10.6255	10.3694	6.51966	6.99295	6.99237	7.46606	8.43269	7.68058	10.3143	6.83499	0.9312	0.8532	0.7097	0.926
NM_001103179,NM_145125,NM_176928,XM_006523113,XM_006523114,XM_006523115,XM_011246156,XM_011246157,XM_017317169,XM_017317170,XM_030249344	Brwd1	bromodomain and WD repeat domain containing 1	10.2597	11.226	11.3164	12.1903	10.8877	9.68233	12.6656	12.96	13.9886	17.9955	17.9412	17.9838	8.37263	10.2611	9.4601	10.934	10.9201	13.2047	17.9735	9.36461	0.9312	0.7262	0.057	0.926
NM_001081477,XM_006528114	Brwd3	bromodomain and WD repeat domain containing 3	1.26845	1.31009	1.25162	1.68149	1.45545	1.36743	2.3259	3.08981	2.74344	1.49177	1.57574	1.32684	1.54621	1.96043	1.34027	1.27672	1.50146	2.71972	1.46478	1.61564	0.9312	0.8532	0.8656	0.926
NM_001136064,NM_001290823,NM_008144,XM_006526691,XM_030250754	Bscl2	Berardinelli-Seip congenital lipodystrophy 2 (seipin)	24.2614	22.5999	20.0142	12.0355	11.5247	14.0447	5.27158	7.72616	5.19973	15.6987	16.7351	15.2216	23.4597	22.6481	22.3021	22.2918	12.535	6.06583	15.8851	22.8033	0.0252	<0.0001	0.0969	0.926
NM_133889,XM_006502630	Bsdc1	BSD domain containing 1	11.157	12.2492	11.9719	14.1261	13.3069	14.0472	9.61085	9.87899	10.8687	7.3456	8.81811	9.64347	12.9336	12.9426	15.3541	11.7927	13.8268	10.1195	8.60239	13.7434	0.9312	0.8378	0.6344	0.926
NM_001077184,NM_009768	Bsg	basigin	242.305	231.623	233.277	248.261	242.441	255.666	238.094	237.077	219.571	239.491	243.715	241.953	258.406	257.121	266.47	235.735	248.789	231.581	241.72	260.665	0.0007	0.294	0.1346	<0.0001
NM_009763,XM_006503706	Bst1	bone marrow stromal cell antigen 1	7.74063	7.55744	7.57569	3.5117	3.84203	3.24304	13.4105	13.4504	13.2155	3.50411	3.70651	2.66607	10.7484	10.317	11.6361	7.62459	3.53226	13.3588	3.29223	10.9005	0.9138	0.0894	0.381	0.926
NM_198095	Bst2	bone marrow stromal cell antigen 2	263.216	249.303	259.792	213.461	204.264	209.589	382.329	368.493	343.134	97.5481	90.9892	97.3942	348.339	314.382	279.824	257.437	209.105	364.652	95.3105	314.182	<0.0001	<0.0001	<0.0001	<0.0001
NM_001080706,XM_006526561,XM_017318039,XM_030250684	Btaf1	B-TFIID TATA-box binding protein associated factor 1	8.37383	8.93599	9.85769	10.9444	10.7274	9.95511	8.93181	9.23631	9.74522	8.55739	8.24086	7.96616	6.03209	6.2377	6.79125	9.05583	10.5423	9.30445	8.2548	6.35368	0.9312	0.8532	0.8656	0.926
NM_146193,XM_006541322	Btbd1	BTB (POZ) domain containing 1	40.9192	43.6333	41.6938	30.4179	29.7755	30.2383	31.9521	33.6959	32.2108	35.6435	30.9871	35.5839	34.5445	33.3139	34.7814	42.0821	30.1439	32.6196	34.0715	34.2132	0.0027	0.0011	0.0228	0.1059
NM_133700,XM_006508159,XM_006508160,XM_006508161,XM_006508162,XM_006508163,XM_011241890	Btbd10	BTB (POZ) domain containing 10	9.9657	10.3126	9.68399	10.7534	10.1475	11.4994	11.3044	10.7245	10.34	10.6998	10.1649	8.68306	9.80221	10.8383	8.54822	9.98744	10.8001	10.7896	9.84927	9.72959	0.9312	0.8532	0.8656	0.926
NR_024078	Btbd19	BTB (POZ) domain containing 19	26.7747	25.6464	26.1844	16.2122	15.2951	15.3491	14.9442	15.1635	14.3587	17.0471	16.7509	16.5504	32.1536	29.4596	35.9	26.2019	15.6188	14.8221	16.7828	32.5044	0.0114	<0.0001	0.0047	0.2949
NM_145361,XM_006513427	Btbd2	BTB (POZ) domain containing 2	16.4022	16.3538	15.9338	17.6982	17.0886	18.2246	17.1747	17.3323	18.3227	21.551	21.3933	22.1682	21.1804	18.4182	18.3164	16.2299	17.6705	17.6099	21.7042	19.305	0.9312	0.8532	0.1931	0.926
NM_001025431,NM_145534,XM_006499294,XM_030250517	Btbd3	BTB (POZ) domain containing 3	14.5578	12.7931	12.9665	11.6187	10.6028	10.6397	25.6673	27.0021	27.3739	16.9491	17.6948	17.4029	12.6255	12.2512	14.0634	13.4391	10.9538	26.6811	17.3489	12.98	0.9312	<0.0001	0.4677	0.926
NM_001145900,NM_201646,XM_006516056,XM_017315125,XM_017315126,XM_017315127	Btbd6	BTB (POZ) domain containing 6	5.49836	4.11634	4.81968	3.94496	4.31868	5.05394	3.84531	5.09964	3.85151	6.63942	5.14159	5.11074	6.66611	4.99374	6.93561	4.81146	4.43919	4.26549	5.63059	6.19849	0.9312	0.8532	0.8656	0.926
NM_172806,XM_006515855,XM_006515856,XM_017315063,XM_030246709	Btbd7	BTB (POZ) domain containing 7	20.3971	21.9889	22.8013	16.4614	16.9823	15.6624	28.0631	26.3279	27.2428	17.4896	16.5909	17.6425	22.253	25.6455	23.7551	21.7291	16.3687	27.2113	17.241	23.8845	0.5454	0.1106	0.3499	0.926
NM_001255991	Btbd8	BTB (POZ) domain containing 8	0.611449	0.765366	0.85448	0	1.33655	0.839061	1.90105	1.87141	0.920577	1.16434	1.31905	0.759222	2.50533	0.515263	1.63999	0.743765	0.725204	1.56435	1.08087	1.55353	0.9312	0.8532	0.8656	0.926
NM_027060,NM_172618,XM_006524094,XM_006524095,XM_006524096,XM_011246395,XM_030249695,XM_030249696	Btbd9	BTB (POZ) domain containing 9	10.1861	9.86302	9.36609	6.94451	7.4827	7.07034	6.44064	6.93742	6.51441	11.7852	11.5454	8.08133	4.82308	5.49206	5.79367	9.80508	7.16585	6.63082	10.4706	5.3696	0.9312	0.5094	0.8656	0.7167
NM_007568	Btc	betacellulin, epidermal growth factor family member	0.923809	0.402954	0.455338	0.363404	0.759418	0.49814	0.640669	0.515667	0.412775	0.129744	0.238413	0.068503	1.32023	1.13104	0.722137	0.594034	0.540321	0.523037	0.145553	1.0578	0.9312	0.8532	0.8656	0.926
NM_025295,XM_006519029	Btd	biotinidase	14.717	14.8012	15.4948	11.4527	13.13	14.0665	16.6377	16.3943	14.8803	19.7596	20.614	22.1255	14.1185	14.226	15.0361	15.0043	12.883	15.9708	20.8331	14.4602	0.9312	0.8532	0.1511	0.926
NM_001170540,NM_145455	Btf3	basic transcription factor 3	219.066	202.657	202.296	203.06	203.638	202.382	162.837	163.178	158.413	126.42	118.44	125.668	189.186	190.841	189.72	208.006	203.027	161.476	123.509	189.916	0.6503	<0.0001	<0.0001	<0.0001
NM_001356361,NM_027453,XM_006503385,XM_006503390,XM_011240610,XM_011240611,XM_011240612	Btf3l4	basic transcription factor 3-like 4	18.6543	20.3608	19.7143	13.506	12.9066	13.2267	17.8067	17.4546	16.027	14.5286	12.0662	13.1893	19.4589	22.394	21.3233	19.5765	13.2131	17.0961	13.2613	21.0587	0.3228	0.6785	0.1042	0.926
NM_007569	Btg1	B cell translocation gene 1, anti-proliferative	94.4558	95.8173	101.731	109.428	114.188	118.695	119.928	118.253	121.477	125.429	122.795	122.143	87.644	90.1292	91.6655	97.3348	114.104	119.886	123.456	89.8129	<0.0001	<0.0001	<0.0001	0.1359
NM_007570	Btg2	B cell translocation gene 2, anti-proliferative	61.6728	56.0666	56.783	75.8719	79.6205	79.8771	56.4167	56.1852	55.9696	72.7242	70.3466	72.4027	54.6435	55.135	58.0609	58.1741	78.4565	56.1905	71.8245	55.9464	<0.0001	0.7868	<0.0001	0.926
NM_001297747,NM_009770	Btg3	B cell translocation gene 3	7.56118	7.86877	8.52749	3.96678	4.41398	3.34199	4.64532	6.25493	5.89344	3.89369	3.6344	5.46907	5.83751	4.28196	5.26364	7.98581	3.90759	5.59789	4.33239	5.1277	0.9182	0.6995	0.5241	0.926
NM_172793	Btnl9	butyrophilin-like 9	0.559882	1.16539	0.768096	1.06445	0.756655	0.977642	0.404801	0.53977	0.442916	2.99046	2.66139	3.16118	0.252348	0.170519	0.195918	0.831123	0.932914	0.462496	2.93768	0.206262	0.9312	0.8532	0.8656	0.926
NM_001037758,NM_001286465,NM_001286466,NM_001360120,NM_001360122,NM_001360124,NM_001360126,NM_001360127,NM_009771,XM_006526612,XM_006526613,XM_006526614,XM_006526615,XM_011247119,XM_011247120,XM_011247121,XM_011247123,XM_011247127,XM_030250711,XM_030250712,XM_030250713,XM_030250714,XM_030250715,XM_030250716,XM_030250718,XM_030250719,XM_030250720,XM_030250721,XM_030250722	Btrc	beta-transducin repeat containing protein	4.40155	4.48966	4.60288	3.83979	4.68069	4.35783	5.61638	5.51793	5.18446	4.99784	5.65393	5.16619	4.2792	4.76858	4.30732	4.49803	4.29277	5.43959	5.27265	4.4517	0.9312	0.8532	0.8656	0.926
NM_001113179,NM_009772,XM_006498620	Bub1	BUB1, mitotic checkpoint serine/threonine kinase	5.12881	3.95313	5.11196	5.72669	4.51151	5.51149	6.39177	6.59126	7.08818	6.17761	5.81734	6.09828	8.058	7.71083	8.19094	4.7313	5.24989	6.6904	6.03108	7.98659	0.9312	0.791	0.8656	0.926
NM_009773,XM_006498622	Bub1b	BUB1B, mitotic checkpoint serine/threonine kinase	6.5052	6.03596	6.41085	7.87857	8.45161	9.05045	7.68181	7.21224	6.85	7.25626	7.76442	8.55265	10.5419	11.5126	11.6941	6.31734	8.46021	7.24802	7.85777	11.2495	0.9312	0.8532	0.8656	0.586
NM_001317350,NM_009774,XM_006507271	Bub3	BUB3 mitotic checkpoint protein	54.9594	59.0347	59.1929	57.2032	55.402	61.3202	48.3142	47.3661	49.965	50.5703	47.3602	45.4424	51.536	49.844	51.292	57.729	57.9751	48.5484	47.791	50.8907	0.9312	0.0016	0.0025	0.2134
NM_146000,XR_001778845	Bud13	BUD13 homolog	5.77857	6.3926	6.22475	5.76463	6.59714	6.96859	6.35568	7.24562	6.23244	5.73962	6.40263	5.86022	6.50744	6.54022	7.48021	6.13198	6.44345	6.61125	6.00082	6.84262	0.9312	0.8532	0.8656	0.926
NM_001363324,NM_001363325,NM_001363326,NM_001363327,NM_025375,XM_011240904,XM_030254751,XR_003955691	Bud23	BUD23, rRNA methyltransferase and ribosome maturation factor	27.2196	25.3637	22.4514	21.5855	21.0496	20.1009	22.3714	29.176	25.615	26.7187	24.5677	22.2514	25.6578	24.1184	24.5394	25.0116	20.912	25.7208	24.5126	24.7719	0.9127	0.8532	0.8656	0.926
NM_001008705,NM_001310770,NM_001310771	Bud31	BUD31 homolog	101.02	94.9991	106.316	93.2139	103.707	106.156	90.3765	92.6996	84.9448	105.641	102.067	99.9223	92.6413	92.0936	102.796	100.778	101.026	89.3403	102.543	95.8437	0.9312	<0.0001	0.8656	0.5853
NM_024285,XM_006512736,XM_006512737	Bves	blood vessel epicardial substance	0.999949	0.904364	1.02341	0.138436	0.138489	0.066588	4.44597	4.12999	4.80078	0	0.026702	0	0.077224	0.055623	0.135002	0.975909	0.114504	4.45891	0.00890067	0.089283	0.9312	0.4349	0.8656	0.926
NR_045420	Bvht	braveheart long non-coding RNA	8.75092	6.42022	6.99295	8.10125	8.27842	6.88596	8.839	8.37079	7.70261	17.4518	15.7678	17.5725	13.3811	10.9076	10.3196	7.38803	7.75521	8.30413	16.9307	11.5361	0.9312	0.8532	0.0041	0.7921
NM_016859	Bysl	bystin-like	15.4363	14.8694	13.6942	9.75683	10.2852	12.0533	10.6572	10.4022	9.945	10.15	11.321	10.0661	8.49893	7.85653	8.10856	14.6666	10.6984	10.3348	10.5124	8.15467	0.9312	0.2623	0.4164	0.2599
NM_025824,XM_006496197,XM_017322066	Bzw1	basic leucine zipper and W2 domains 1	86.3056	89.0034	93.4208	82.8859	87.5227	89.1874	84.8321	81.2904	80.8708	86.8439	81.5469	85.6091	86.9502	93.7566	92.4212	89.5766	86.532	82.3311	84.6666	91.0427	0.9312	0.0195	0.2769	0.926
NM_025840,XM_006515166	Bzw2	basic leucine zipper and W2 domains 2	33.8333	33.835	33.7113	21.169	22.1541	20.6107	22.8343	24.074	22.0123	34.885	35.4031	38.6954	26.43	26.4041	25.3853	33.7932	21.3112	22.9736	36.3278	26.0732	0.0014	0.0001	0.7833	0.1176
NM_145472,NM_176828	C030006K11Rik	RIKEN cDNA C030006K11 gene	5.80694	7.52554	6.97733	6.35685	6.02348	5.83528	6.59828	7.68885	6.70386	4.44419	5.17855	4.77466	5.92483	5.16455	5.73221	6.76994	6.07187	6.99699	4.79913	5.6072	0.9312	0.8532	0.8656	0.926
NM_178692	C130074G19Rik	RIKEN cDNA C130074G19 gene	33.4271	31.8769	33.5833	10.0555	10.2411	10.4285	61.9671	60.0598	59.7953	13.1329	14.417	13.7156	14.8205	14.1202	14.399	32.9624	10.2417	60.6074	13.7552	14.4466	<0.0001	<0.0001	<0.0001	<0.0001
NM_001330649,NM_020558,XM_030246193	C1d	C1D nuclear receptor co-repressor	10.4471	10.8707	10.8675	8.90506	12.0553	9.75703	12.7505	14.4955	12.4821	14.0154	15.117	15.1318	10.5337	12.2834	11.7333	10.7284	10.2391	13.2427	14.7547	11.5168	0.9312	0.6717	0.4427	0.926
NM_052993	C1galt1	core 1 synthase, glycoprotein-N-acetylgalactosamine 3-beta-galactosyltransferase, 1	8.13981	6.84321	7.82811	10.666	10.5742	11.002	5.13275	6.15404	5.98161	5.8025	5.47279	4.77032	14.1087	12.508	11.9057	7.60371	10.7474	5.75613	5.34853	12.8408	0.9312	0.8112	0.8397	0.5146
NM_021550	C1galt1c1	C1GALT1-specific chaperone 1	12.9084	14.2548	17.061	21.7241	18.9386	18.7306	15.5655	16.1867	13.2702	16.9781	14.0265	14.3286	15.3533	15.1465	13.8977	14.7414	19.7978	15.0075	15.1111	14.7992	0.6259	0.8532	0.8656	0.926
NM_007573	C1qbp	complement component 1, q subcomponent binding protein	58.1058	63.0065	58.3038	51.9321	50.3402	55.7843	57.1834	60.5999	59.5334	48.7925	43.0047	40.6897	58.2003	53.3285	57.7364	59.8054	52.6855	59.1056	44.1623	56.4217	0.2012	0.8532	<0.0001	0.926
NM_153155	C1ql3	C1q-like 3	14.5116	13.8641	13.1523	20.0113	21.7386	20.9371	7.56077	7.52338	7.73696	4.56093	2.05658	3.59569	12.4038	13.574	14.1784	13.8427	20.8957	7.60704	3.4044	13.3854	0.2093	0.0559	0.0013	0.926
NM_026125	C1qtnf12	C1q and tumor necrosis factor related 12	0.639925	1.22216	0.58507	0.561635	0.3328	0.387971	0.433113	0.594014	0.436246	2.92676	3.09257	4.25756	0.713298	0.461554	0.638483	0.815718	0.427469	0.487791	3.42563	0.604445	0.9312	0.8532	0.7682	0.926
NM_001040631,NM_001040632,NM_001190313,NM_001190319,NM_145613	C1qtnf5	C1q and tumor necrosis factor related protein 5	1.04272	1.49785	0.617153	2.23058	2.19764	2.30385	0.281928	1.43877	0.619014	5.85251	6.44692	6.04877	2.85342	2.459	3.13091	1.05257	2.24402	0.779903	6.11607	2.81444	0.9312	0.8532	0.252	0.926
NM_001204152,NM_001204153,NM_028331,XM_006521452,XM_006521453,XM_006521454,XM_006521455,XM_030248791	C1qtnf6	C1q and tumor necrosis factor related protein 6	27.4238	27.8885	27.1379	33.495	34.9125	32.5121	37.9702	39.1899	38.7366	32.275	36.8976	32.5819	29.6222	30.7214	31.0761	27.4834	33.6399	38.6322	33.9182	30.4732	0.3636	<0.0001	0.0948	0.926
NM_183175,XM_006518983,XM_006518984	C1qtnf9	C1q and tumor necrosis factor related protein 9	2.75363	1.64085	2.35218	2.29508	2.18832	1.79303	0.540732	0.875687	0.50754	0.690059	0.533373	0.915924	0.885219	1.28726	1.09932	2.24889	2.09215	0.64132	0.713119	1.0906	0.9312	0.8516	0.8656	0.926
NM_023143	C1ra	complement component 1, r subcomponent A	0.584794	0.623593	0.744809	0.436157	0.420247	0.437893	1.61891	1.67731	2.01407	1.40085	0.93697	0.996913	0.887777	0.925958	0.952081	0.651065	0.431432	1.7701	1.11158	0.921939	0.9312	0.8532	0.8656	0.926
NR_077233	C230037L18Rik	RIKEN cDNA C230037L18 gene	2.83247	1.58492	2.17122	4.63905	3.96315	4.62936	1.02194	1.25016	1.37898	0.931138	1.67303	1.47086	1.69222	0.585344	1.7271	2.1962	4.41052	1.21703	1.35834	1.33489	0.9312	0.8532	0.8656	0.926
NM_174847,XM_006522976,XM_011246109,XM_011246110,XM_011246111,XM_017316901	C2cd2	C2 calcium-dependent domain containing 2	11.0772	11.2092	12.7706	11.2968	13.1957	12.8169	16.2139	16.0365	15.018	26.595	29.4394	27.2255	9.33596	10.3622	9.3896	11.6857	12.4365	15.7561	27.7533	9.69592	0.9312	0.3107	<0.0001	0.926
NM_001359259,NM_027909	C2cd2l	C2 calcium-dependent domain containing 2-like	13.4546	14.2664	13.3979	17.6449	18.8549	19.4288	22.5843	22.5035	22.3594	16.274	15.9993	15.0456	13.1542	13.7261	13.4171	13.7063	18.6429	22.4824	15.773	13.4325	0.6632	0.0029	0.8656	0.926
[truncated: 10,886 more rows]

## Sheet: FDR<0.01, >1FPKM
Supplementary Table S2: RNA-sequencing of the series of bEnd.3 cells.
[truncated: 2,874 more rows]

## Sheet: >3-fold changes, FDR<0.01
Supplementary Table S2: RNA-sequencing of the series of bEnd.3 cells.
[truncated: 323 more rows]

## Sheet: Selected genes
Supplementary Table S2: RNA-sequencing of the series of bEnd.3 cells.
[truncated: 77 more rows]
