# Supplementary material for: EHD4 and ASAP2 are critical negative regulators of the claudin‐5‐based endothelial barrier
Source: FEBS J. 2025 Dec 8;293(7):2067–85. doi: 10.1111/febs.70357 (PMC13044986; doi:10.1111/febs.70357)
Supplement: Supplementary file 3 — Table S3. List of reagents. [file FEBS-293-2067-s002.xlsx]

## Sheet: Primers used for PCR
Supplementary Table S3
The following primers were used for PCR
For amplifying gRNA sequences in genome DNAs
Forward		5'	GCTTACCGTAACTTGAAAGTATTTCG	3'
Reverse		5'	GTCTGTTGCTATTATGTCTACTATTCTTTCC	3'
For qPCR
Cldn5	Forward	5'	TTTCTTCTATGCGCAGTTGG	3'
Cldn5	Reverse	5'	GCAGTTTGGTGCCTACTTCA	3'
β-actin	Forward	5'	GGGAAATCGTGCGTGACAT	3'
β-actin	Reverse	5'	GTGATGACCTGGCCGTCAG	3'
Ehd4	Forward	5'	TGAAGAGCATCAGCATCATC	3'
Ehd4	Reverse	5'	TTGTGAGCGTCAAAGAGCAG	3'
Asap2	Forward	5'	TCTCGTTCCCTTTGGACAG	3'
Asap2	Reverse	5'	TCTTTCCTTCTCCATCTCCTC	3'
Tll1	Forward	5'	ACGGAAAGGATATGGCCTGGGGG	3'
Tll1	Reverse	5'	CAGGTGTGCTTTTCCCAGTGTC	3'

## Sheet: gRNA sequence
Supplementary Table S3
The following target sequecnes were inserted in pU6 vectors to make gRNA-expressing vectors
Acap2	5'	TGTATCGCGATGATTGACAC	3'
Amdhd1	5'	TTACCTTCATTGCAAACTCG	3'
Arhgap19	5'	TAACGGGACTGATATTGACT	3'
Asap1	5'	GTTCATCGCCGAGACCACCG	3'
Asap2	5'	CAACATCATCTCGTTCCCTT	3'
Asap2_2	5'	GGCTGAGATTGCAGAGGAGA	3'
Asap3	5'	GTTCGAGCTATCCACAGCTC	3'
Atp9b	5'	CGCTTCACGTGCAATCGTAA	3'
B3gnt3	5'	CCCACGTCGTGCGCAGCATC	3'
B3gnt9	5'	CCCGTTTACCCTGCCTACGC	3'
Capn3	5'	ACTTGGCATAAGCCTTCTCA	3'
Catsper3	5'	CATGTTTGTGTTCGCGATCC	3'
Cdc37l1	5'	TTACAGGTATGTTGAGTCGC	3'
Cldn25	5'	TGGCGGCCGCTCTCTTCATC	3'
Cldn5	5'	CCGTCGGATCATAGAACTCG	3'
Cphx1	5'	AAGCTTGTACCTGGGTATCC	3'
Dot1L	5'	TGATCGACTACGACACCAAA	3'
Ehd1	5'	GGACTTCACCATCTCCTTCT	3'
Ehd2	5'	TGAGCTTGCGCAGCGCCGCA	3'
Ehd3	5'	TATCAGTGTGATCGACACAC	3'
Ehd4	5'	TTCCGAAAGCTTAGTCGCTT	3'
Ehd4_2	5'	GAGAAGCAGCGCATAAGCCG	3'
Exoc1	5'	GACCACTGAACGCCCCGTGC	3'
Exoc7	5'	CGCTGCTATGATTCCCCCGC	3'
Fam78a	5'	CCGATAGCGCAATACCACGC	3'
Flrt1	5'	TTTGGCTCGCATCCCGCTGC	3'
Frmd3	5'	GAGCTCTTCTTTAATCTTCA	3'
Frmd4a	5'	CCAATTCTCCTCCGAACAAT	3'
Frmd4b	5'	CTCGCAGGGGTCAAGAGAAC	3'
Frmd5	5'	TGACTTACCCGCTGCTTATC	3'
Frmd6	5'	GTATAACACTGAGACCAAAG	3'
Frmd7	5'	GCTGTGCAGTTGTCACTGCA	3'
Frmd8	5'	GGTCTTGCGGCTGCTCTATG	3'
Fzd4	5'	CATGCCACCGCACGGGCCGA	3'
Fzd6	5'	TTCCCCACAGTCCCGATCTT	3'
Gabbr1	5'	ATGTGACCCCGACTTCCATC	3'
Glrx2	5'	GATGCGCTTCACAAGATGAC	3'
Hsbp1	5'	CACCAAGGTGATGTCCTGCA	3'
Hsd3b7	5'	CCATGCTGCTCGTGTAGACC	3'
Il15ra	5'	TAGTTCCTGCAGAAGTTGTT	3'
Isca1	5'	AAAGCTCTCACCGCAGCCAC	3'
Itm2a	5'	TAGACGCAGAGACCTTCTGC	3'
Itm2b	5'	CACCGACCGCATCGAGAACG	3'
Itm2c	5'	GACAGAGCATGTCCGCGACA	3'
Kat6b	5'	GTGCAGCGCATGTCGAGTCC	3'
Krt73	5'	TCAGGCCAAGGTGGACGCCC	3'
MadIlI	5'	GCGCGAGGTAGATCGCAACC	3'
Mdfic	5'	GTCCCACTCACCTTCGGGTG	3'
mmu-mir-3960	5'	GCCGCCGCCAGCGCTGTTGG	3'
Mob1a	5'	AGCTGCCCAGTCATGTCGGC	3'
NfuI	5'	ATGGTCCTCGTCTCAAGAAC	3'
Nucks1	5'	CGAGTGAGAATCATCCTTCT	3'
Ogt	5'	TGGCTTCTTCCAAGCGACCC	3'
Olfr791	5'	TCTTACTAGTCATCACATGT	3'
Pcyox1l	5'	TGATGCCGTAGTACCACCAG	3'
Pdx1	5'	GGCGACACGCTAAGGCCCGA	3'
Polr2d	5'	AGCAGTCTCCGGGCAAAGAT	3'
Prmt8	5'	TCAACACCGTGATCTTTGCC	3'
Psmc4	5'	ACACCTTGTAGCGGCTGTAC	3'
Qk	5'	AAGTGCAGAATTGCCTGACG	3'
Rab24	5'	CAATTGCAGCTTTAGCACCC	3'
Rcan1	5'	AACTGTTTGTCGGGATTGGG	3'
S100a8	5'	CGTGACAATGCCGTCTGAAC	3'
S100a9	5'	CTGCATGAGAACAACCCACG	3'
Scgb1b2	5'	ACATAATTAACATACTCTTC	3'
Sdk1	5'	CGTTGCACCGTATTTCAAAA	3'
Sdk2	5'	CTGCATCGTGCGTAACCGAA	3'
Sec22a	5'	AGCAGCGATATAATAATCCC	3'
Serpinb6e	5'	ATGTGCTGTCGACACTGCTC	3'
Sfrp1	5'	GGCCCATCTACCCGTGTCGC	3'
Sfrp2	5'	GTCGTTGTCGTCCTCATTCT	3'
Sfrp3	5'	TCATGATGTGACCGCCGTTG	3'
Sfrp4	5'	GACTGTAAACGTCTGAGCCC	3'
Sfrp5	5'	GCACAGCGCTGATGGCCTCA	3'
Sgpp2	5'	ACCATGAGAATAATACTTGC	3'
Siva1	5'	TGCGAACGGGCAGCTCCGCT	3'
Skp1a	5'	AGATGACCCTCCTCCTCCTG	3'
Slc6a1	5'	CACCCGCAAAGATGAGCGTC	3'
Smoc1	5'	AGCAGTACCCTGTGTACGTA	3'
Smoc2	5'	GTGCCGTCATCATTGCATTC	3'
Sned1	5'	CAAACTGTACTCATCACCGA	3'
Spata21	5'	CAAGAGCCGATGCCAGCGCC	3'
Spata7	5'	AGCCCTCCATGCTTGTTTAC	3'
Srf	5'	GGTCTGAATCAGCGCCTTGC	3'
Tdrp	5'	AGCCGAAGTCGAGTGCTTC	3'
Tenc1	5'	AACACACTCACCAGCTCCGC	3'
Tfpi	5'	TGAAGAAAGAATATGCCTTT	3'
Tll1	5'	GTTATATTGTGTTCACCTAC	3'
Tll2	5'	TACTTGCCAGTGTCATGTCC	3'
Tmem33	5'	ATGCTCTGACCAGCGCTCTG	3'
Tmem54	5'	CGCCAATAGTGCTCTACCCT	3'
Tmem54	5'	CGCCAATAGTGCTCTACCCT	3'
Tns1	5'	CGAGCGCCTCGCAGCACACC	3'
Tns3	5'	ATCTTACCTGGCTGAGACGT	3'
Trim29	5'	ACGCATGCACACATTGAGC	3'
Trip10	5'	TCATCTTTGGTAGGTCTCTT	3'
Tsc1	5'	ACCAACGTGTTGACAAGCAT	3'
Ugt2b36	5'	TGAATATCAGAACGATGTCA	3'
Vmn2r50	5'	ATCCACTTCACTAATACTCT	3'
Vmn2r60	5'	AAAGAGAATTAAACTGAGCT	3'
Wdr76	5'	ACAGTTCACTGCTGTCATCT	3'
Yipf6	5'	CATGTTTCCGCCAAGAAGTT	3'
Zdhhc20	5'	CTACACCACATCAGCTTCAA	3'
Zdhhc5	5'	CACCCATGATGTGAGCTGTC	3'
Zfp953	5'	ATTATACAGGGATGTGACAT	3'

## Sheet: Antibodies
Supplementary Table S3
The following primary antibodies were used for western blotting, RNA-imunoprecepitation and immunocytochemistry
Antibodies	Suppliers	Catalog No.	Clone ID
Mouse anti-His tag	Wako Pure Chemical	015-23094	9C11
Mouse anti-Cas9	Thermo Fisher Scientific	MA5-23519	7A9
Rabbit anti-EHD4	Thermo Fisher Scientific	PA5-89421	Polyclonal
Rabbit anti-ASAP2	Abcam	Ab137514	Polyclonal
Rabbit anti-ZO-1	Thermo Fisher Scientific	61-7300	Polyclonal
Rabbit anti-β-actin	Abcam	ab8227	Polyclonal
Rabbit anti-CLDN-5	Themo Fisher Scientific	34-1600	Polyclonal
The following primary antibodies were used for flow cytometry and western blotting
Antibodies	Suppliers	Catalog No.
Alexa488-conjugated goat anti-mouse	Thermo Fisher Scientific	A-11001
Cy3-conjugated goat anti-rabbit	Thermo Fisher Scientific	A-10520
HRP-conjugated goat anti-mouse	Thermo Fisher Scientific	31430
HRP-conjugated goat anti-rabbit	Thermo Fisher Scientific	32460
